# Supplementary material for: Antihypertensive medication persistence and adherence among non-Hispanic Asian US patients with hypertension and fee-for-service Medicare health insurance
Source: PLoS One. 2024 Mar 20;19(3):e0300372. doi: 10.1371/journal.pone.0300372 (PMC10954118; doi:10.1371/journal.pone.0300372)
Supplement: S1 File — (ZIP) [file pone.0300372.s001.zip]

Archive with 8 entries (8 files):
- Part 4_tables.sas
- __MACOSX/._Part 4_tables.sas
- Part 3_covariates.sas
- __MACOSX/._Part 3_covariates.sas
- Part 2_outcomes.sas
- __MACOSX/._Part 2_outcomes.sas
- Part 1_cohort and table S1.sas
- __MACOSX/._Part 1_cohort and table S1.sas
