# Supplementary material for: Antihypertensive medication persistence and adherence among non-Hispanic Asian US patients with hypertension and fee-for-service Medicare health insurance
Source: PLoS One. 2024 Mar 20;19(3):e0300372. doi: 10.1371/journal.pone.0300372 (PMC10954118; doi:10.1371/journal.pone.0300372)
Supplement: S1 File — (ZIP) [file pone.0300372.s001.zip › Part 4_tables.sas]

**************************************************************************************************
*  Tables
***************************************************************************************************;

%include "h:\studies\osteo\formats\libname.txt";
%include "H:\studies\CVD\pgms\zhixin\libname.txt";
%include "H:\studies\CVD\pgms\zhixin\temp_lib.txt";
%inc "H:\studies\CVD\formats\libname.txt";
%include "H:\studies\CCW5pct\formats\libname64_ccw5pct.txt";

%macro prep;
%do i=1 %to 4; 
data zhixin1.HT_OC_age66plus_p&i.;
set zhixin1.HT_OC_age66plus_p&i.;
if year2=1 then period=1;
if year2=2 then period=2;
if year2=3 then period=3;
if year2=4 then period=4;
label period="1=2011-2012, 2=2013-2014, 3=2015-2016, 4=2017-2018";

non_persistence90=0;
if persistence90=0 then non_persistence90=1; 

non_persistence60=0;
if persistence60=0 then non_persistence60=1;

non_persistence_ge90=0;
if persistence_ge90=0 then non_persistence_ge90=1;

non_persistence_ge60=0;
if persistence_ge60=0 then non_persistence_ge60=1;

if bene_sex_ident_cd = '1' then male =1;
else if bene_sex_ident_cd = '2' then male=0;
label male="1=male; 0=female";
run;
%end;
%mend;
%prep;

* Combine data from 2011 to 2018. Keep one record for each participant;
data comb;
set zhixin1.HTmed_cov_11_12_10242023 
	zhixin1.HTmed_cov_13_14_10242023
	zhixin1.HTmed_cov_15_16_10242023
	zhixin1.HTmed_cov_17_18_10242023;
if year2=1 then period=1;
if year2=2 then period=2;
if year2=3 then period=3;
if year2=4 then period=4;
label period="1=2011-2012, 2=2013-2014, 3=2015-2016, 4=2017-2018";

non_persistence90=0;
if persistence90=0 then non_persistence90=1; 

non_persistence60=0;
if persistence60=0 then non_persistence60=1;

non_persistence_ge90=0;
if persistence_ge90=0 then non_persistence_ge90=1;

non_persistence_ge60=0;
if persistence_ge60=0 then non_persistence_ge60=1;
run;

* if paricipant has more than one record, keep the first one;
proc sort data=comb;by bene_id index_dt;run;
proc sort data=comb nodupkey out=comb2;by bene_id;run; 

proc rank data = comb2 groups = 4 out=comb3; 
var cost_per_day;
ranks cost_quartile;
run;

proc sort data=comb3;by cost_quartile;run;

proc means data=comb3;
by cost_quartile;
var cost_per_day;
run;

data comb4;
set comb2;
if cost_per_day < 0.0334 then cost_quartile=0;
if 0.0334 le cost_per_day le 0.0889 then cost_quartile=1;
if 0.0890 le cost_per_day le 0.1690 then cost_quartile=2;
if cost_per_day > 0.1690 then cost_quartile=3;
run;

proc freq data=comb4;table cost_quartile;run;

data zhixin1.HTmed_cov_11_18_10242023;
set comb4;
run; 

**************************************************************************************************************************
* Tables;
*************************************************************************************************************************;
* table 1;
%macro mean(data,var);
proc means data=&data. mean std; var &var; ods output summary=&var.; run;

data &var.(keep=var mean_std rename=(mean_std=mean));
  set &var.;
  length  var $20.;
  var="&var.";
  mean_std=strip(put(&var._Mean,5.1))||' ('||strip(put(&var._StdDev,5.1))||')';
  run;
%mend;

%macro freq(data,var,cat);
proc freq data=&data.;table &var./missing; ods output OneWayFreqs=&var._&cat.; run;

data &var._&cat.;
set &var._&cat.;
Frequency_c = put(Frequency,comma8.0);
run;

data &var._&cat. (keep=var cat freq_pct rename=(freq_pct=mean));
  length  var $20. cat $10.;
  set &var._&cat.(keep=&var. Frequency_c percent where=(&var.=&cat.));
  var="&var.";
  Cat="&cat.";
  freq_pct=compress(left(Frequency_c))||' ('||strip(put(percent,5.1))||'%'||')';
  run;
%mend;

%macro tb1(data,n);
%freq(&data.,period, 1);
%freq(&data.,period, 2);
%freq(&data.,period, 3);
%freq(&data.,period, 4);
%freq(&data.,age_cat, 1);
%freq(&data.,age_cat, 2);
%freq(&data.,age_cat, 3);
%freq(&data.,male, 0);
%freq(&data.,TD, 1);
%freq(&data.,ACE, 1);
%freq(&data.,ARB, 1);
%freq(&data.,CCB, 1);
%freq(&data.,BB, 1);
%freq(&data.,DL, 1);
%freq(&data.,Other_class, 1);
%freq(&data.,tx_regimen, 1);
%freq(&data.,tx_regimen, 2);
%freq(&data.,tx_regimen, 3);
%freq(&data.,fill_90day, 1);
%mean(&data.,cost_per_day);
%freq(&data.,cost_quartile, 0);
%freq(&data.,cost_quartile, 1);
%freq(&data.,cost_quartile, 2);
%freq(&data.,cost_quartile, 3);
%freq(&data.,bl_diab, 1);
%freq(&data.,bl_CVD, 1);
%freq(&data.,bl_HF, 1);
%freq(&data.,bl_CKD, 1);
%freq(&data.,bl_depression, 1);
%freq(&data.,bl_serious_fall, 1);
%freq(&data.,bl_polypharmacy, 1);
%freq(&data.,fu_diab, 1);
%freq(&data.,fu_CKD, 1);
%freq(&data.,fu_CVD, 1);
%freq(&data.,fu_depression, 1);
%freq(&data.,fu_serious_fall, 1);
%freq(&data.,partD_gap, 1);

data tb;
set 	period_1-period_4 age_cat_1-age_cat_3 male_0  TD_1 ACE_1 ARB_1 CCB_1 BB_1 DL_1 Other_class_1 tx_regimen_1-tx_regimen_3
		fill_90day_1  cost_per_day cost_quartile_0-cost_quartile_3 bl_diab_1 bl_CVD_1 bl_HF_1 bl_CKD_1 bl_depression_1 bl_serious_fall_1 bl_polypharmacy_1
		fu_diab_1 fu_CKD_1 fu_CVD_1 fu_depression_1 fu_serious_fall_1 partD_gap_1;
run;
 
proc sql;
  create table tb_&n. as 
  select *, Monotonic() as obs 
  from tb;
quit;

proc sort data=tb_&n.; by obs; run;

proc sql;
insert into tb_&n.
set var="Period", obs=0.5
set var="Age", obs=4.5
set var="HTmed class", obs=8.5
set var="HTmed pills", obs=15.5
set var="Cost_quartile", obs=20.5
set var="Pre cond.", obs=24.5
set var="Fu cond.", obs=31.5;
quit;

proc sort data=tb_&n.;by obs;run;
%mend;

%macro tb1_comb;
%tb1(data=zhixin1.HTmed_cov_11_18_10242023(where=(race=3)), n=3);
%tb1(data=zhixin1.HTmed_cov_11_18_10242023(where=(race=1)), n=1);
%tb1(data=zhixin1.HTmed_cov_11_18_10242023(where=(race=2)), n=2);
%tb1(data=zhixin1.HTmed_cov_11_18_10242023(where=(race=4)), n=4);
%tb1(data=zhixin1.HTmed_cov_11_18_10242023(where=(race=5)), n=5);

data tb1_comb;
merge 	tb_3(rename=(var=Variable mean=Asian))
		tb_1(rename=(var=Variable mean=White))
		tb_2(rename=(var=Variable mean=Black))
		tb_4(rename=(var=Variable mean=Hispanic))
		tb_5(rename=(var=Variable mean=Other));
by obs;
drop obs;
run;
proc print data=tb1_comb;run;
%mend;
%tb1_comb;


* table 2;
%macro tb2_non_pers(race,where,def_pers);
%do i=1 %to 4; 
proc freq data=zhixin1.HT_OC_age66plus_p&i.(&where.);table race*&def_pers./missing; 
ods output  CrossTabFreqs=pers_&i.; 
run;

data persistence_&i.;
set pers_&i.;
length period $1 freq_pct  $20;
if race=&race. and &def_pers.=0;  
period=&i.;
Frequency_c = put(Frequency,comma8.0);
freq_pct=compress(left(Frequency_c))||' ('||strip(put(RowPercent,5.1))||'%'||')';
keep period freq_pct;
run;
%end;

data pers&race.;
set persistence_1-persistence_4;
run;
%mend;

%macro tb2_low_adh(race,where,def_pers);
%do i=1 %to 4; 
proc freq data=zhixin1.HT_OC_age66plus_p&i.(&where.);table race*low_adherence/missing; 
ods output  CrossTabFreqs=adh_&i.; 
run;

data adherence_&i.;
set adh_&i.;
length period $1 freq_pct  $20;
if race=&race. and low_adherence=1;
period=&i.;
Frequency_c = put(Frequency,comma8.0);
freq_pct=compress(left(Frequency_c))||' ('||strip(put(RowPercent,5.1))||'%'||')';
keep period freq_pct;
run;
%end;

data Adh&race.;
set adherence_1-adherence_4;
run;
%mend;

%macro tb2_low_adh_among_pers(race,where,def_pers);
%do i=1 %to 4; 
proc freq data=zhixin1.HT_OC_age66plus_p&i.(&where.);table race*&def_pers.*low_adherence/missing; 
ods output  CrossTabFreqs=adh_among_pers_&i.; 
run;

data adh_among_pers2_&i.;
set adh_among_pers_&i.;
length period $1 freq_pct  $20;
if race=&race. and low_adherence=1 and &def_pers.=1;
period=&i.;
Frequency_c = put(Frequency,comma8.0);
freq_pct=compress(left(Frequency_c))||' ('||strip(put(RowPercent,5.1))||'%'||')';
keep period freq_pct;
run;
%end;

data adh_among_pers&race.;
set adh_among_pers2_1-adh_among_pers2_4;
run;
%mend;

%macro tb2(where, def_pers);
%do j=1 %to 5;
%tb2_non_pers(race=&j., def_pers=&def_pers., where=&where.); 
%tb2_low_adh(race=&j., def_pers=&def_pers., where=&where.);
%tb2_low_adh_among_pers(race=&j., def_pers=&def_pers., where=&where.);

proc sort data=pers&j.;by period;run;
proc sort data=Adh&j.;by period;run;
proc sort data=adh_among_pers&j.;by period;run;
%end;

data pers;
merge 	pers3(rename=(freq_pct=Asian)) 
		pers1(rename=(freq_pct=White)) 
		pers2(rename=(freq_pct=Black)) 
		pers4(rename=(freq_pct=Hispanic))
		pers5(rename=(freq_pct=Other));
by period;
run;

data Adh;
merge 	Adh3(rename=(freq_pct=Asian)) 
		Adh1(rename=(freq_pct=White)) 
		Adh2(rename=(freq_pct=Black)) 
		Adh4(rename=(freq_pct=Hispanic))
		Adh5(rename=(freq_pct=Other));
by period;
run;

data adh_among_pers;
merge 	adh_among_pers3(rename=(freq_pct=Asian)) 
		adh_among_pers1(rename=(freq_pct=White)) 
		adh_among_pers2(rename=(freq_pct=Black)) 
		adh_among_pers4(rename=(freq_pct=Hispanic))
		adh_among_pers5(rename=(freq_pct=Other));
by period;
run;

title "Non-persistence, n (%)";
proc print data=pers;run;
title "Low adherence among all beneficiaries who initiated antihypertensive medication, n (%)";
proc print data=adh;run;
title "Low adherence among those who had persistence, n (%)";
proc print data=adh_among_pers;run;
title;
%mend;

%tb2(def_pers=persistence90);

* p-trend;
data all;
set zhixin1.HT_OC_age66plus_p1
	zhixin1.HT_OC_age66plus_p2
	zhixin1.HT_OC_age66plus_p3
	zhixin1.HT_OC_age66plus_p4;
run;

%macro tb2_ptrend(def_pers,where,race);
proc freq data=all(&where.);
table &def_pers.*period/trend;
ods output TrendTest=trend; /* Cochran-Armitage trend test */
run;

data trend&race.;
set trend;
length race $1 p_trend $10;
if Label1='Two-sided Pr > |Z|';
race=&race.;
p_trend=put(nValue1, 10.3);
if cValue1='<.0001' then p_trend='<.0001';
keep race p_trend;
run;
%mend;

%macro print_tb2_trend(def_pers);
%do i=1 %to 5;
%tb2_ptrend(def_pers=&def_pers.,where=where=(race=&i.),race=&i.);
%end;

data trend_race;
merge 	trend3(drop=race) 
		trend1(drop=race rename=(p_trend=p_trend1))
		trend2(drop=race rename=(p_trend=p_trend2))
		trend4(drop=race rename=(p_trend=p_trend4))
		trend5(drop=race rename=(p_trend=p_trend5));
outcome="&def_pers.";
run;
proc print data=trend_race;run;
%mend;

%macro print_tb2_trend2(def_pers,def_pers2);
%do i=1 %to 5;
%tb2_ptrend(def_pers=&def_pers.,where=where=(race=&i. and &def_pers2.=1),race=&i.);
%end;

data trend_race;
merge 	trend3(drop=race) 
		trend1(drop=race rename=(p_trend=p_trend1))
		trend2(drop=race rename=(p_trend=p_trend2))
		trend4(drop=race rename=(p_trend=p_trend4))
		trend5(drop=race rename=(p_trend=p_trend5));
outcome="Low adherence among those who had persistence";
run;
proc print data=trend_race;run;
%mend;

%print_tb2_trend(def_pers=non_persistence90);
%print_tb2_trend(def_pers=low_adherence);
%print_tb2_trend2(def_pers=low_adherence, def_pers2=persistence90);


* table 2 - p-values;
%macro tb2_ChiSq(def_pers,race,where);
%do i=1 %to 4; 
proc freq data=zhixin1.HT_OC_age66plus_p&i.(&where.);
table race*&def_pers./missing chisq;
ods output ChiSq=ChiSq_test;
run; 

data p&i.;
set ChiSq_test;
length period $1;
if Statistic='Chi-Square';
period=&i.;
keep period Prob;
run;
%end;

data p_&race.;
set p1-p4;
run;
%mend;

%macro tb2p(def_pers);
%tb2_ChiSq(def_pers=&def_pers.,where=where=(race in (3,1)),race=1);
%tb2_ChiSq(def_pers=&def_pers.,where=where=(race in (3,2)),race=2);
%tb2_ChiSq(def_pers=&def_pers.,where=where=(race in (3,4)),race=4);
%tb2_ChiSq(def_pers=&def_pers.,where=where=(race in (3,5)),race=5);

data comb_&def_pers.;
merge p_1 p_2(rename=(Prob=Prob2)) p_4(rename=(Prob=Prob4)) p_5(rename=(Prob=Prob5));
length p $5;
if prob<0.001 then p="***";
if 0.001 <= prob < 0.01 then p="**";
if 0.01 <= prob <= 0.05 then p="*";

if prob2<0.001 then p2="***";
if 0.001 <= prob2 < 0.01 then p2="**";
if 0.01 <= prob2 <= 0.05 then p2="*";

if prob4<0.001 then p4="***";
if 0.001 <= prob4 < 0.01 then p4="**";
if 0.01 <= prob4 <= 0.05 then p4="*";

if prob5<0.001 then p5="***";
if 0.001 <= prob5 < 0.01 then p5="**";
if 0.01 <= prob5 <= 0.05 then p5="*";
keep Prob Prob2 Prob4 Prob5 p p2 p4 p5;
run;

proc print data=comb_&def_pers.;run;
%mend;

%macro tb2p2(def_pers, def_pers2);
%tb2_ChiSq(def_pers=&def_pers.,where=where=(race in (3,1) and &def_pers2.=1),race=1);
%tb2_ChiSq(def_pers=&def_pers.,where=where=(race in (3,2) and &def_pers2.=1),race=2);
%tb2_ChiSq(def_pers=&def_pers.,where=where=(race in (3,4) and &def_pers2.=1),race=4);
%tb2_ChiSq(def_pers=&def_pers.,where=where=(race in (3,5) and &def_pers2.=1),race=5);

data comb_&def_pers.;
merge p_1 p_2(rename=(Prob=Prob2)) p_4(rename=(Prob=Prob4)) p_5(rename=(Prob=Prob5));
length p $5;
if prob<0.001 then p="***";
if 0.001 <= prob < 0.01 then p="**";
if 0.01 <= prob <= 0.05 then p="*";

if prob2<0.001 then p2="***";
if 0.001 <= prob2 < 0.01 then p2="**";
if 0.01 <= prob2 <= 0.05 then p2="*";

if prob4<0.001 then p4="***";
if 0.001 <= prob4 < 0.01 then p4="**";
if 0.01 <= prob4 <= 0.05 then p4="*";

if prob5<0.001 then p5="***";
if 0.001 <= prob5 < 0.01 then p5="**";
if 0.01 <= prob5 <= 0.05 then p5="*";
keep Prob Prob2 Prob4 Prob5 p p2 p4 p5;
run;

proc print data=comb_&def_pers.;run;
%mend;

%tb2p(def_pers=non_persistence90);
%tb2p(def_pers=low_adherence);
%tb2p2(def_pers=low_adherence, def_pers2=persistence90);

* table 3;
%macro tb3 (oc,where,i); 
proc genmod data=zhixin1.HTmed_cov_11_18_10242023(&where.);
class race(ref='3') period(ref='1') age_cat(ref='1') male(ref='1') TD(ref='0') ACE(ref='0') ARB(ref='0') CCB(ref='0') BB(ref='0') 
	DL(ref='0') Other_class(ref='0') tx_regimen(ref='1') fill_90day(ref='0') cost_quartile(ref='0') bl_diab(ref='0') bl_CVD(ref='0') 
	bl_HF(ref='0') bl_CKD(ref='0') bl_depression(ref='0') bl_serious_fall(ref='0') bl_polypharmacy(ref='0') fu_diab(ref='0') 
	fu_CKD(ref='0') fu_CVD(ref='0') fu_depression(ref='0') fu_serious_fall(ref='0') partD_gap(ref='0') bene_id;
model &oc.=race period age_cat male TD ACE ARB CCB BB DL Other_class tx_regimen fill_90day  
	cost_quartile bl_diab bl_CVD bl_HF bl_CKD bl_depression bl_serious_fall bl_polypharmacy	fu_diab fu_CKD fu_CVD fu_depression 
	fu_serious_fall partD_gap 	/dist=poisson link=log;repeated subject=bene_id;
	ods output GEEEmpPEst=PE;
run;

data oc&i.(keep= Parm Level1 Ratio_95CI);
set PE(keep=ParM level1 Estimate LowerCL UpperCL); 
	if parm="race";
	if level1^=3; * reference group;
	Ratio=round(exp(Estimate),.01);
	LL=round(exp(LowerCL),.01);
	UL=round(exp(UpperCL),.01);
	Ratio_95CI=strip(put(Ratio, 5.2))||' ('||strip(put(LL, 10.2))||'-'||strip(put(UL, 10.2))||')';
run;
%mend;

%macro tb3_comb;
%tb3(oc=non_persistence90, i=1);
%tb3(oc=low_adherence, i=2);
%tb3(oc=low_adherence, where=where=(persistence90=1), i=3);

proc sort data=oc1;by level1;run;
proc sort data=oc2;by level1;run;
proc sort data=oc3;by level1;run;

data tb3_comb;
merge 	oc1(rename=(Ratio_95CI=Non_persistence))
		oc2(rename=(Ratio_95CI=Low_adherence))
		oc3(rename=(Ratio_95CI=Low_adh_among_persistence));
by level1;
run;
proc print data=tb3_comb;run;
%mend;
%tb3_comb;

* restrict to 2017-1018 period;
%macro tb3_1718 (oc,where,i); 
proc genmod data=zhixin1.HTmed_cov_11_18_10242023(&where.);
class race(ref='3') age_cat(ref='1') male(ref='1') TD(ref='0') ACE(ref='0') ARB(ref='0') CCB(ref='0') BB(ref='0') DL(ref='0') 
	Other_class(ref='0') tx_regimen(ref='1') fill_90day(ref='0') cost_quartile(ref='0') bl_diab(ref='0') bl_CVD(ref='0') 
	bl_HF(ref='0') bl_CKD(ref='0') bl_depression(ref='0') bl_serious_fall(ref='0') bl_polypharmacy(ref='0') fu_diab(ref='0') 
	fu_CKD(ref='0') fu_CVD(ref='0') fu_depression(ref='0') fu_serious_fall(ref='0') partD_gap(ref='0') bene_id;
model &oc.=race age_cat male TD ACE ARB CCB BB DL Other_class tx_regimen fill_90day cost_quartile bl_diab bl_CVD bl_HF bl_CKD 
	bl_depression bl_serious_fall bl_polypharmacy	fu_diab fu_CKD fu_CVD fu_depression fu_serious_fall partD_gap 	
	/dist=poisson link=log;repeated subject=bene_id;
	ods output GEEEmpPEst=PE;
run;

data oc&i.(keep= Parm Level1 Ratio_95CI);
set PE(keep=ParM level1 Estimate LowerCL UpperCL); 
	if parm="race";
	if level1^=3; * reference group;
	Ratio=round(exp(Estimate),.01);
	LL=round(exp(LowerCL),.01);
	UL=round(exp(UpperCL),.01);
	Ratio_95CI=strip(put(Ratio, 5.2))||' ('||strip(put(LL, 10.2))||'-'||strip(put(UL, 10.2))||')';
run;
%mend;

%macro tb3_1718_comb;
%tb3_1718(where=where=(period=4),oc=non_persistence90, i=1);
%tb3_1718(where=where=(period=4),oc=low_adherence, i=2);
%tb3_1718(where=where=(period=4 and persistence90=1),oc=low_adherence, i=3);

proc sort data=oc1;by level1;run;
proc sort data=oc2;by level1;run;
proc sort data=oc3;by level1;run;

data tb3_1718_comb;
merge 	oc1(rename=(Ratio_95CI=Non_persistence))
		oc2(rename=(Ratio_95CI=Low_adherence))
		oc3(rename=(Ratio_95CI=Low_adh_among_persistence));
by level1;
run;
proc print data=tb3_1718_comb;run;
%mend;
%tb3_1718_comb;

***************************************************************************************************************************
* Supplemental Tables;
***************************************************************************************************************************;

* S2 table;
%macro sample_size(where);
%do i=1 %to 4;
proc freq data=zhixin1.HT_OC_age66plus_p&i.(&where.);
table race;
ods output OneWayFreqs=t1;
run;

data t2;
set t1;
if race=1 then race2="Non-Hispanic White";
if race=2 then race2="Non-Hispanic Black";
if race=3 then race2="Non-Hispanic Asian";
if race=4 then race2="Hispanic";
if race=5 then race2="Other";
keep race race2 frequency;
run;

proc transpose data=t2 out=t3;
id race;
var frequency;
run;

data p&i.;
retain _NAME_ _3 _1 _2 _4 _5;
set t3;
_NAME_="p&i.";
rename _NAME_=period _3=Asian  _1=White  _2=Black  _4=Hispanic  _5=Other;
run;
%end;

data np;
set p1-p4;
run;
proc print data=np;run;
%mend;

* Non-persistence;
%sample_size;

* Low adherence among all beneficiaries who initiated antihypertensive medication;
* Same sample size as non-persistence;
%sample_size;

* Low adherence among those who had persistence;
%sample_size(where=where=(persistence90=1));


* S3 table;
* Women: percentages;
%tb2(where=where=(male=0), def_pers=persistence90); 
* Men: percentages;
%tb2(where=where=(male=1), def_pers=persistence90); 

* S3 table: p-trend;
%macro print_st3_trend(def_pers,male);
%do i=1 %to 5;
%tb2_ptrend(def_pers=&def_pers.,where=where=(race=&i. and male=&male.),race=&i.);
%end;

data trend_race;
merge 	trend3(drop=race) 
		trend1(drop=race rename=(p_trend=p_trend1))
		trend2(drop=race rename=(p_trend=p_trend2))
		trend4(drop=race rename=(p_trend=p_trend4))
		trend5(drop=race rename=(p_trend=p_trend5));
outcome="&def_pers.";
run;
proc print data=trend_race;run;
%mend;

%macro print_st3_trend2(def_pers,def_pers2,male);
%do i=1 %to 5;
%tb2_ptrend(def_pers=&def_pers.,where=where=(race=&i. and &def_pers2.=1 and male=&male.),race=&i.);
%end;

data trend_race;
merge 	trend3(drop=race) 
		trend1(drop=race rename=(p_trend=p_trend1))
		trend2(drop=race rename=(p_trend=p_trend2))
		trend4(drop=race rename=(p_trend=p_trend4))
		trend5(drop=race rename=(p_trend=p_trend5));
outcome="Low adherence among those who had persistence";
run;
proc print data=trend_race;run;
%mend;

* Women;
%print_st3_trend(male=0, def_pers=non_persistence90);
%print_st3_trend(male=0, def_pers=low_adherence);
%print_st3_trend2(male=0, def_pers=low_adherence, def_pers2=persistence90);

* Men;
%print_st3_trend(male=1, def_pers=non_persistence90);
%print_st3_trend(male=1, def_pers=low_adherence);
%print_st3_trend2(male=1, def_pers=low_adherence, def_pers2=persistence90);

* S3 table: p-values;
%macro st3_p(def_pers, male);
%tb2_ChiSq(def_pers=&def_pers.,where=where=(race in (3,1) and male=&male.),race=1);
%tb2_ChiSq(def_pers=&def_pers.,where=where=(race in (3,2) and male=&male.),race=2);
%tb2_ChiSq(def_pers=&def_pers.,where=where=(race in (3,4) and male=&male.),race=4);
%tb2_ChiSq(def_pers=&def_pers.,where=where=(race in (3,5) and male=&male.),race=5);

data comb_&def_pers.;
merge p_1 p_2(rename=(Prob=Prob2)) p_4(rename=(Prob=Prob4)) p_5(rename=(Prob=Prob5));
length p $5;
if prob<0.001 then p="***";
if 0.001 <= prob < 0.01 then p="**";
if 0.01 <= prob <= 0.05 then p="*";

if prob2<0.001 then p2="***";
if 0.001 <= prob2 < 0.01 then p2="**";
if 0.01 <= prob2 <= 0.05 then p2="*";

if prob4<0.001 then p4="***";
if 0.001 <= prob4 < 0.01 then p4="**";
if 0.01 <= prob4 <= 0.05 then p4="*";

if prob5<0.001 then p5="***";
if 0.001 <= prob5 < 0.01 then p5="**";
if 0.01 <= prob5 <= 0.05 then p5="*";
keep Prob Prob2 Prob4 Prob5 p p2 p4 p5;
run;

proc print data=comb_&def_pers.;run;
%mend;

%macro st3_p2(def_pers, def_pers2, male);
%tb2_ChiSq(def_pers=&def_pers.,where=where=(race in (3,1) and &def_pers2.=1 and male=&male.),race=1);
%tb2_ChiSq(def_pers=&def_pers.,where=where=(race in (3,2) and &def_pers2.=1 and male=&male.),race=2);
%tb2_ChiSq(def_pers=&def_pers.,where=where=(race in (3,4) and &def_pers2.=1 and male=&male.),race=4);
%tb2_ChiSq(def_pers=&def_pers.,where=where=(race in (3,5) and &def_pers2.=1 and male=&male.),race=5);

data comb_&def_pers.;
merge p_1 p_2(rename=(Prob=Prob2)) p_4(rename=(Prob=Prob4)) p_5(rename=(Prob=Prob5));
length p $5;
if prob<0.001 then p="***";
if 0.001 <= prob < 0.01 then p="**";
if 0.01 <= prob <= 0.05 then p="*";

if prob2<0.001 then p2="***";
if 0.001 <= prob2 < 0.01 then p2="**";
if 0.01 <= prob2 <= 0.05 then p2="*";

if prob4<0.001 then p4="***";
if 0.001 <= prob4 < 0.01 then p4="**";
if 0.01 <= prob4 <= 0.05 then p4="*";

if prob5<0.001 then p5="***";
if 0.001 <= prob5 < 0.01 then p5="**";
if 0.01 <= prob5 <= 0.05 then p5="*";
keep Prob Prob2 Prob4 Prob5 p p2 p4 p5;
run;

proc print data=comb_&def_pers.;run;
%mend;

* Women;
%st3_p(male=0, def_pers=non_persistence90);
%st3_p(male=0, def_pers=low_adherence);
%st3_p2(male=0, def_pers=low_adherence, def_pers2=persistence90);

* Men;
%st3_p(male=1, def_pers=non_persistence90);
%st3_p(male=1, def_pers=low_adherence);
%st3_p2(male=1, def_pers=low_adherence, def_pers2=persistence90);

* S4 table;
*2011-2018;
%macro st4 (oc,where,i); 
proc genmod data=zhixin1.HTmed_cov_11_18_10242023(&where.);
class race(ref='3') period(ref='1') age_cat(ref='1') TD(ref='0') ACE(ref='0') ARB(ref='0') CCB(ref='0') BB(ref='0') 
	DL(ref='0') Other_class(ref='0') tx_regimen(ref='1') fill_90day(ref='0') cost_quartile(ref='0') bl_diab(ref='0') bl_CVD(ref='0') 
	bl_HF(ref='0') bl_CKD(ref='0') bl_depression(ref='0') bl_serious_fall(ref='0') bl_polypharmacy(ref='0') fu_diab(ref='0') 
	fu_CKD(ref='0') fu_CVD(ref='0') fu_depression(ref='0') fu_serious_fall(ref='0') partD_gap(ref='0') bene_id;
model &oc.=race period age_cat TD ACE ARB CCB BB DL Other_class tx_regimen fill_90day  
	cost_quartile bl_diab bl_CVD bl_HF bl_CKD bl_depression bl_serious_fall bl_polypharmacy	fu_diab fu_CKD fu_CVD fu_depression 
	fu_serious_fall partD_gap 	/dist=poisson link=log;repeated subject=bene_id;
	ods output GEEEmpPEst=PE;
run;

data oc&i.(keep= Parm Level1 Ratio_95CI);
set PE(keep=ParM level1 Estimate LowerCL UpperCL); 
	if parm="race";
	if level1^=3; * reference group;
	Ratio=round(exp(Estimate),.01);
	LL=round(exp(LowerCL),.01);
	UL=round(exp(UpperCL),.01);
	Ratio_95CI=strip(put(Ratio, 5.2))||' ('||strip(put(LL, 10.2))||'-'||strip(put(UL, 10.2))||')';
run;
%mend;

%macro st4_comb(male);
%st4(where=where=(male=&male.), oc=non_persistence90, i=1);
%st4(where=where=(male=&male.), oc=low_adherence, i=2);
%st4(where=where=(persistence90=1 and male=&male.), oc=low_adherence, i=3);

proc sort data=oc1;by level1;run;
proc sort data=oc2;by level1;run;
proc sort data=oc3;by level1;run;

data st4_comb;
merge 	oc1(rename=(Ratio_95CI=Non_persistence))
		oc2(rename=(Ratio_95CI=Low_adherence))
		oc3(rename=(Ratio_95CI=Low_adh_among_persistence));
by level1;
run;
proc print data=st4_comb;run;
%mend;
* Women;
%st4_comb(male=0);
* Men;
%st4_comb(male=1);

*2017-2018;
%macro st4_1718 (oc,where,i); 
proc genmod data=zhixin1.HTmed_cov_11_18_10242023(&where.);
class race(ref='3') age_cat(ref='1') TD(ref='0') ACE(ref='0') ARB(ref='0') CCB(ref='0') BB(ref='0') DL(ref='0') 
	Other_class(ref='0') tx_regimen(ref='1') fill_90day(ref='0') cost_quartile(ref='0') bl_diab(ref='0') bl_CVD(ref='0') 
	bl_HF(ref='0') bl_CKD(ref='0') bl_depression(ref='0') bl_serious_fall(ref='0') bl_polypharmacy(ref='0') fu_diab(ref='0') 
	fu_CKD(ref='0') fu_CVD(ref='0') fu_depression(ref='0') fu_serious_fall(ref='0') partD_gap(ref='0') bene_id;
model &oc.=race age_cat TD ACE ARB CCB BB DL Other_class tx_regimen fill_90day cost_quartile bl_diab bl_CVD bl_HF bl_CKD 
	bl_depression bl_serious_fall bl_polypharmacy	fu_diab fu_CKD fu_CVD fu_depression fu_serious_fall partD_gap 	
	/dist=poisson link=log;repeated subject=bene_id;
	ods output GEEEmpPEst=PE;
run;

data oc&i.(keep= Parm Level1 Ratio_95CI);
set PE(keep=ParM level1 Estimate LowerCL UpperCL); 
	if parm="race";
	if level1^=3; * reference group;
	Ratio=round(exp(Estimate),.01);
	LL=round(exp(LowerCL),.01);
	UL=round(exp(UpperCL),.01);
	Ratio_95CI=strip(put(Ratio, 5.2))||' ('||strip(put(LL, 10.2))||'-'||strip(put(UL, 10.2))||')';
run;
%mend;

%macro st4_1718_comb(male);
%st4_1718(where=where=(male=&male. and period=4), oc=non_persistence90, i=1);
%st4_1718(where=where=(male=&male. and period=4), oc=low_adherence, i=2);
%st4_1718(where=where=(persistence90=1 and male=&male. and period=4), oc=low_adherence, i=3);

proc sort data=oc1;by level1;run;
proc sort data=oc2;by level1;run;
proc sort data=oc3;by level1;run;

data st4_1718_comb;
merge 	oc1(rename=(Ratio_95CI=Non_persistence))
		oc2(rename=(Ratio_95CI=Low_adherence))
		oc3(rename=(Ratio_95CI=Low_adh_among_persistence));
by level1;
run;
proc print data=st4_1718_comb;run;
%mend;

* Women;
%st4_1718_comb(male=0);
* Men;
%st4_1718_comb(male=1);


* S5 table;
* Definition 1 of non-persistence;
%tb2(def_pers=persistence_ge90);
%print_tb2_trend(def_pers=non_persistence_ge90);
%print_tb2_trend2(def_pers=low_adherence, def_pers2=persistence_ge90);
%tb2p(def_pers=non_persistence_ge90);
%tb2p2(def_pers=low_adherence, def_pers2=persistence_ge90);

* Definition 2 of non-persistence;
%tb2(def_pers=persistence60);
%print_tb2_trend(def_pers=non_persistence60);
%print_tb2_trend2(def_pers=low_adherence, def_pers2=persistence60);
%tb2p(def_pers=non_persistence60);
%tb2p2(def_pers=low_adherence, def_pers2=persistence60);

* Definition 3 of non-persistence;
%tb2(def_pers=persistence_ge60);
%print_tb2_trend(def_pers=non_persistence_ge60);
%print_tb2_trend2(def_pers=low_adherence, def_pers2=persistence_ge60);
%tb2p(def_pers=non_persistence_ge60);
%tb2p2(def_pers=low_adherence, def_pers2=persistence_ge60);


* S6 table;
* Definition 1 of non-persistence;
%macro st6_comb(non_pers, pers);
%tb3(oc=&non_pers., i=1);
%tb3(oc=low_adherence, where=where=(&pers.=1), i=2);

proc sort data=oc1;by level1;run;
proc sort data=oc2;by level1;run;

data st6_comb;
merge 	oc1(rename=(Ratio_95CI=Non_persistence))
		oc2(rename=(Ratio_95CI=Low_adh_among_persistence));
by level1;
run;
proc print data=st6_comb;run;
%mend;

%macro st6_1718_comb(non_pers, pers);
%tb3_1718(where=where=(period=4),oc=&non_pers., i=1);
%tb3_1718(where=where=(period=4 and &pers.=1),oc=low_adherence, i=2);

proc sort data=oc1;by level1;run;
proc sort data=oc2;by level1;run;

data st6_1718_comb;
merge 	oc1(rename=(Ratio_95CI=Non_persistence))
		oc2(rename=(Ratio_95CI=Low_adh_among_persistence));
by level1;
run;
proc print data=st6_1718_comb;run;
%mend;

* Definition 1 of non-persistence;
%st6_comb(non_pers=non_persistence_ge90, pers=persistence_ge90);
%st6_1718_comb(non_pers=non_persistence_ge90, pers=persistence_ge90);

* Definition 2 of non-persistence;
%st6_comb(non_pers=non_persistence60, pers=persistence60);
%st6_1718_comb(non_pers=non_persistence60, pers=persistence60);

* Definition 3 of non-persistence;
%st6_comb(non_pers=non_persistence_ge60, pers=persistence_ge60);
%st6_1718_comb(non_pers=non_persistence_ge60, pers=persistence_ge60);


* S7 table;
%macro st7(year,p,pers);
%do i=1 %to 5;
proc means data=zhixin1.HTmed_cov_&year._10242023(where=(race=&i. and &pers.)) median P25 P75; 
var pdc; 
ods output summary=pdc; 
run;

data pdc&i.;
set pdc;
median=strip(put(PDC_Median,5.2))||' ('||strip(put(PDC_P25,5.2))||', '||strip(put(PDC_P75,5.2))||')';
keep median;
run;
%end;

data comb&p.;
retain median3 median1 median2 median4 median5;
merge 	pdc1(rename=(median=median1)) 
		pdc2(rename=(median=median2)) 
		pdc3(rename=(median=median3))
		pdc4(rename=(median=median4))
		pdc5(rename=(median=median5));
run;
%mend;

%macro st7_comb(pers);
%st7(year=11_12, p=1, pers=&pers.);
%st7(year=13_14, p=2, pers=&pers.);
%st7(year=15_16, p=3, pers=&pers.);
%st7(year=17_18, p=4, pers=&pers.);

data st7_comb;
set comb1-comb4;
run;
proc print data=st7_comb;run;
%mend;

%macro st7_trend(pers);
%do i=1 %to 5;
proc quantreg data=zhixin1.HTmed_cov_11_18_10242023(where=(race=&i. and &pers.)) ci=resampling; *  CI=RESAMPLING, the p-values in the ParameterEstimates table are estimated by using a resampling (bootstrap) method. The results are slightly different each time;
model pdc=period / quantile=0.5 seed=1234; 
ods output ParameterEstimates=est;
run;

data est&i.;
set est;
if Parameter="period";
keep probt;
format probt 5.3;
run;
%end;

data st7_trend;
merge est3(rename=(probt=p3)) est1(rename=(probt=p1)) est2(rename=(probt=p2)) est4(rename=(probt=p4)) est5(rename=(probt=p5));
run;
proc print data=st7_trend;run;
%mend;

%macro st7_p(data,p);
proc npar1way data=zhixin1.&data. wilcoxon dscf; * DSCF-if the number of CLASS variable levels is greater than 2;
class race;
var pdc;
ods output DSCF=kw;
run;

data kw2;
set kw;
if Comparison in ("1 vs. 3","3 vs. 1","3 vs. 2","2 vs. 3","3 vs. 4","4 vs. 3","3 vs. 5","5 vs. 3");
if Comparison in ("1 vs. 3","3 vs. 1") then order=1;
if Comparison in ("3 vs. 2","2 vs. 3") then order=2;
if Comparison in ("3 vs. 4","4 vs. 3") then order=3;
if Comparison in ("3 vs. 5","5 vs. 3") then order=4;
keep Comparison PValue order;
run;

proc sort data=kw2;by order;run;

proc transpose data=kw2 out=kw3(rename=(col1=pvalue1 col2=pvalue2 col3=pvalue4 col4=pvalue5) drop=_name_ _label_);
var PValue;
run;

data kw_&p.;
set kw3;
if PValue1<0.001 then p1="***";
if 0.001 <= PValue1 < 0.01 then p1="**";
if 0.01 <= PValue1 <= 0.05 then p1="*";

if PValue2<0.001 then p2="***";
if 0.001 <= PValue2 < 0.01 then p2="**";
if 0.01 <= PValue2 <= 0.05 then p2="*";

if PValue4<0.001 then p4="***";
if 0.001 <= PValue4 < 0.01 then p4="**";
if 0.01 <= PValue4 <= 0.05 then p4="*";

if PValue5<0.001 then p5="***";
if 0.001 <= PValue5 < 0.01 then p5="**";
if 0.01 <= PValue5 <= 0.05 then p5="*";
keep pvalue1 pvalue2 pvalue4 pvalue5 p1 p2 p4 p5;
run;
%mend;

%macro st7_p_comb1;
%st7_p(data=HTmed_cov_11_12_10242023, p=1);
%st7_p(data=HTmed_cov_13_14_10242023, p=2);
%st7_p(data=HTmed_cov_15_16_10242023, p=3);
%st7_p(data=HTmed_cov_17_18_10242023, p=4);

data st7_p_comb1;
set kw_1-kw_4;
run;
proc print data=st7_p_comb1;run;
%mend;

%macro st7_p_comb2;
%st7_p(data=HTmed_cov_11_12_10242023(where=(persistence90=1)), p=1);
%st7_p(data=HTmed_cov_13_14_10242023(where=(persistence90=1)), p=2);
%st7_p(data=HTmed_cov_15_16_10242023(where=(persistence90=1)), p=3);
%st7_p(data=HTmed_cov_17_18_10242023(where=(persistence90=1)), p=4);

data st7_p_comb2;
set kw_1-kw_4;
run;
proc print data=st7_p_comb2;run;
%mend;

* Median (25th, 75th percentile) PDC among all beneficiaries who initiated antihypertensive medication;
%st7_comb(pers=persistence90 in (0,1));
%st7_trend(pers=persistence90 in (0,1)); 	* results are slightly different because of the resampling;
%st7_p_comb1;
* Median (25th, 75th percentile) PDC among those who had persistence;
%st7_comb(pers=persistence90=1);
%st7_trend(pers=persistence90=1);	* results are slightly different because of the resampling;
%st7_p_comb2;


* S8 table;
%macro st8(data,i);
ods select ParameterEstimates Estimates;
proc quantreg data=&data. ci=resampling;
class race period age_cat male TD ACE ARB CCB BB DL Other_class tx_regimen fill_90day cost_quartile bl_diab bl_CVD bl_HF bl_CKD
		bl_depression bl_serious_fall bl_polypharmacy fu_diab fu_CKD fu_CVD fu_depression fu_serious_fall partD_gap;
model pdc = race age_cat male TD ACE ARB CCB BB DL Other_class tx_regimen fill_90day  
		cost_quartile bl_diab bl_CVD bl_HF bl_CKD bl_depression bl_serious_fall bl_polypharmacy	fu_diab fu_CKD fu_CVD fu_depression 
		fu_serious_fall partD_gap  
		/ quantile=0.5 seed=12345;  
estimate 'White vs Asian' 		race 1 0 -1 0 0/ CL;
estimate 'Black vs Asian' 		race 0 1 -1 0 0/ CL;
estimate 'Hispanic vs Asian' 	race 0 0 -1 1 0/ CL;
estimate 'Other vs Asian' 		race 0 0 -1 0 1/ CL;
ods output Estimates=median;
run;

data median&i.;
set median;
diff_CI=strip(put(Estimate,5.2))||' ('||strip(put(Lower,5.2))||', '||strip(put(Upper,5.2))||')';
if label="White vs Asian" then order=1;
if label="Black vs Asian" then order=2;
if label="Hispanic vs Asian" then order=3;
if label="Other vs Asian" then order=4;
keep label diff_CI order;
run;
%mend;

%macro st8_comb;
%st8(data=zhixin1.HTmed_cov_11_18_10242023, i=1);
%st8(data=zhixin1.HTmed_cov_11_18_10242023(where=(persistence90=1)), i=2);
%st8(data=zhixin1.HTmed_cov_11_18_10242023(where=(period=4)), i=3);
%st8(data=zhixin1.HTmed_cov_11_18_10242023(where=(period=4 and persistence90=1)), i=4);

proc sort data=median1;by order;run;
proc sort data=median2;by order;run;
proc sort data=median3;by order;run;
proc sort data=median4;by order;run;

data st8_comb1;
merge median1(rename=(diff_CI=Overall_population)) median2(rename=(diff_CI=Among_persistence));
by order;
run;

data st8_comb2;
merge median3(rename=(diff_CI=Overall_population)) median4(rename=(diff_CI=Among_persistence));
by order;
run;

data st8_comb;
set st8_comb1 st8_comb2;
drop order;
run;
proc print data=st8_comb;run;
%mend;

%st8_comb; * results are slightly different because of the resampling;


* S9 table;
%macro st9(oc,where,n); 
proc genmod data=zhixin1.HTmed_cov_11_18_10242023(&where.);
class period(ref='1') age_cat(ref='1') male(ref='1') TD(ref='0') ACE(ref='0') ARB(ref='0') CCB(ref='0') BB(ref='0') DL(ref='0') 
	Other_class(ref='0') tx_regimen(ref='1') fill_90day(ref='0')  
	cost_quartile(ref='0') bl_diab(ref='0') bl_CVD(ref='0') bl_HF(ref='0') bl_CKD(ref='0') bl_depression(ref='0') 
	bl_serious_fall(ref='0') bl_polypharmacy(ref='0') fu_diab(ref='0') fu_CKD(ref='0') fu_CVD(ref='0') fu_depression(ref='0') 
	fu_serious_fall(ref='0') partD_gap(ref='0') bene_id;
model &oc.=period age_cat male TD ACE ARB CCB BB DL Other_class tx_regimen fill_90day 
	cost_quartile bl_diab bl_CVD bl_HF bl_CKD bl_depression bl_serious_fall bl_polypharmacy	fu_diab fu_CKD fu_CVD fu_depression 
	fu_serious_fall partD_gap 	/dist=poisson link=log;repeated subject=bene_id;
	ods output GEEEmpPEst=PE;
run;

  data PE1(keep= Parm Level1 Ratio_95CI);
    set PE(keep=ParM level1 Estimate LowerCL UpperCL); 
     Ratio=round(exp(Estimate),.01);
     LL=round(exp(LowerCL),.01);
     UL=round(exp(UpperCL),.01);
     Ratio_95CI=strip(put(Ratio, 5.2))||' ('||strip(put(LL, 10.2))||'-'||strip(put(UL, 10.2))||')';
	 k=1;
  run;
 
data PE2;
set PE1;
if Parm='Intercept' then delete;
if Parm='period' and Level1='1' then delete;
if Parm='age_cat' and Level1='1' then delete;
if Parm='male' and Level1='1' then delete;
if Parm='TD' and Level1='0' then delete;
if Parm='ACE' and Level1='0' then delete;
if Parm='ARB' and Level1='0' then delete;
if Parm='CCB' and Level1='0' then delete;
if Parm='BB' and Level1='0' then delete;
if Parm='DL' and Level1='0' then delete;
if Parm='Other_class' and Level1='0' then delete;
if Parm='tx_regimen' and Level1='1' then delete;
if Parm='fill_90day' and Level1='0' then delete;
if Parm='cost_quartile' and Level1='0' then delete;
if Parm='bl_diab' and Level1='0' then delete;
if Parm='bl_CVD' and Level1='0' then delete;
if Parm='bl_HF' and Level1='0' then delete;
if Parm='bl_CKD' and Level1='0' then delete;
if Parm='bl_Depression' and Level1='0' then delete;
if Parm='bl_serious_fall' and Level1='0' then delete;
if Parm='bl_polypharmacy' and Level1='0' then delete;
if Parm='fu_diab' and Level1='0' then delete;
if Parm='fu_CKD' and Level1='0' then delete;
if Parm='fu_CVD' and Level1='0' then delete;
if Parm='fu_Depression' and Level1='0' then delete;
if Parm='fu_serious_fall' and Level1='0' then delete;
if Parm='PartD_gap' and Level1='0' then delete;
run;

proc sql;
create table PE_&n. as 
select *, Monotonic() as obs 
from PE2;
quit;

proc sort data= PE_&n.; by obs; run;

proc sql;
insert into PE_&n.
set Ratio_95CI="1 (ref)", obs=0.5
set Parm="Age", obs=3.1
set Ratio_95CI="1 (ref)", obs=3.2
set Parm="Class", obs=6.1
set Parm="HTmed Pills", obs=13.1
set Ratio_95CI="1 (ref)", obs=13.2
set Parm="Copay", obs=16.1
set Ratio_95CI="1 (ref)", obs=16.2
set Parm="Pre cond.", obs=19.1
set Parm="FU cond.", obs=26.1;
quit;

proc sort data=PE_&n.;by obs;run;
%mend;

%macro st9_comb(oc);
%st9(oc=&oc.,where=where=(race=3),n=1); * Asian;
%st9(oc=&oc.,where=where=(race=1),n=2);	* White;
%st9(oc=&oc.,where=where=(race=2),n=3);	* Black;
%st9(oc=&oc.,where=where=(race=4),n=4);	* Hispanic;
%st9(oc=&oc.,where=where=(race=5),n=5);	* Other;

data st9_comb;
merge 	pe_1(rename=(Ratio_95CI=Asian)) 
		pe_2(rename=(Ratio_95CI=White))
		pe_3(rename=(Ratio_95CI=Black))
		pe_4(rename=(Ratio_95CI=Hispanic))
		pe_5(rename=(Ratio_95CI=Other));
by obs;
rename parm=Variable;
drop obs;
run;
proc print data=st9_comb;run;
%mend;

* S9 table;
%st9_comb(oc=non_persistence90);

* S10 table;
%st9_comb(oc=low_adherence);

*S11 table;
%macro st11_comb(oc);
%st9(oc=&oc.,where=where=(race=3 and persistence90=1),n=1); 
%st9(oc=&oc.,where=where=(race=1 and persistence90=1),n=2);	
%st9(oc=&oc.,where=where=(race=2 and persistence90=1),n=3);	
%st9(oc=&oc.,where=where=(race=4 and persistence90=1),n=4);	
%st9(oc=&oc.,where=where=(race=5 and persistence90=1),n=5);	

data st11_comb;
merge 	pe_1(rename=(Ratio_95CI=Asian)) 
		pe_2(rename=(Ratio_95CI=White))
		pe_3(rename=(Ratio_95CI=Black))
		pe_4(rename=(Ratio_95CI=Hispanic))
		pe_5(rename=(Ratio_95CI=Other));
by obs;
rename parm=Variable;
drop obs;
run;
proc print data=st11_comb;run;
%mend;
%st11_comb(oc=low_adherence);
