# Supplementary material for: Antihypertensive medication persistence and adherence among non-Hispanic Asian US patients with hypertension and fee-for-service Medicare health insurance
Source: PLoS One. 2024 Mar 20;19(3):e0300372. doi: 10.1371/journal.pone.0300372 (PMC10954118; doi:10.1371/journal.pone.0300372)
Supplement: S1 File — (ZIP) [file pone.0300372.s001.zip › Part 3_covariates.sas]

**************************************************************************************************
*  Creating other covariates
***************************************************************************************************;

%include "h:\studies\osteo\formats\libname.txt";
%include "H:\studies\CVD\pgms\zhixin\libname.txt";
%include "H:\studies\CVD\pgms\zhixin\temp_lib.txt";
%inc "H:\studies\CVD\formats\libname.txt";
%include "H:\studies\CCW5pct\formats\libname64_ccw5pct.txt";

%macro CRT_inpt;
proc sql;
  create table &folder..&project._cov_temp_inpt as
  select a.index_dt, b.*
  from &cohort. as a, ccwspde.inpt_99_19 as b
  where a.bene_id=b.bene_id and &start_dt. le b.claim_dt le &end_dt.;
quit;
%mend;

%macro CRT_outpt;
proc sql;
  create table &folder..&project._cov_temp_outpt as
  select a.index_dt, b.*
  from &cohort. as a, ccwspde.outpt_99_19 as b
  where a.bene_id=b.bene_id and &start_dt. le b.claim_dt le &end_dt.;
quit;
%mend;

%macro CRT_car;
proc sql;
  create table &folder..&project._cov_temp_car as
  select a.index_dt, b.*
  from &cohort. as a, ccwspde.car_99_19 as b
  where a.bene_id=b.bene_id and &start_dt. le b.claim_dt le &end_dt.;
quit;
%mend;

%macro CRT_pde;
proc sql;
  create table &folder..&project._cov_temp_pde as
  select a.index_dt, b.*
  from &cohort. as a, ccwspde.pde_06_19 as b
  where a.bene_id=b.bene_id and &start_dt. le b.srvc_dt le &end_dt.;
quit;
%mend;

%macro CRT_inpt_oc;
proc sql;
  create table &folder..&project._oc_temp_inpt as
  select a.index_dt, b.*
  from &cohort. as a, ccwspde.inpt_99_19 as b
  where a.bene_id=b.bene_id and &start_dt. le b.claim_dt le &end_dt.;
quit;
%mend;

%macro CRT_outpt_oc;
proc sql;
  create table &folder..&project._oc_temp_outpt as
  select a.index_dt, b.*
  from &cohort. as a, ccwspde.outpt_99_19 as b
  where a.bene_id=b.bene_id and &start_dt. le b.claim_dt le &end_dt.;
quit;
%mend;

%macro CRT_car_oc;
proc sql;
  create table &folder..&project._oc_temp_car as
  select a.index_dt, b.*
  from &cohort. as a, ccwspde.car_99_19 as b
  where a.bene_id=b.bene_id and &start_dt. le b.claim_dt le &end_dt.;
quit;
%mend;

%macro CRT_pde_oc;
proc sql;
  create table &folder..&project._oc_temp_pde as
  select a.index_dt, b.*
  from &cohort. as a, ccwspde.pde_06_19 as b
  where a.bene_id=b.bene_id and &start_dt. le b.srvc_dt le &end_dt.;
quit;
%mend;

%macro clms(file,code,link);
data &dis._&file._&code.;
  length bl_&dis. 3.;
set &folder..&project._cov_temp_&file.;
  %if &code.=dgn %then %do;
			array dgns{*} ICD_DGNS_CD1-ICD_DGNS_CD25;
			do i=1 to 25- cmiss(of ICD_DGNS_CD1-ICD_DGNS_CD25);
				if dgn_vrsn='9' and (&dgns9.) then bl_&dis.=1;
			    if dgn_vrsn='0' and (&dgns10.) then bl_&dis.=1;
			end;
            if bl_&dis.=1;
  %end;

  %else %if &code.=ldgn %then %do;
			if line_dgn_vrsn='9' and (&ldgns9.) then bl_&dis.=1;
			if line_dgn_vrsn='0' and (&ldgns10.) then bl_&dis.=1;
            if bl_&dis.=1;
   %end;

   %else %if &code.=prc %then %do;
			array prcdr{*} ICD_PRCDR_CD1-ICD_PRCDR_CD25;
			do i=1 to 25- cmiss(of ICD_PRCDR_CD1-ICD_PRCDR_CD25);
				if prc_vrsn='9' and (&prcdr9.) then bl_&dis.=1;
			    if prc_vrsn='0' and (&prcdr10.) then bl_&dis.=1;
			end;
            if bl_&dis.=1;
   %end;

   %else %if &code.=blink %then %do;
			array dgns{*} ICD_DGNS_CD1-ICD_DGNS_CD25;
			do i=1 to 25- cmiss(of ICD_DGNS_CD1-ICD_DGNS_CD25);
				if dgn_vrsn='9' and (&dgns9.) then bl_&dis.=1;
			    if dgn_vrsn='0' and (&dgns10.) then bl_&dis.=1;
			end;
            if bl_&dis.=1 and &link.=1;
   %end;

   %else %if &code.=llink %then %do;
			if line_dgn_vrsn='9' and (&ldgns9.) then bl_&dis.=1;
			if line_dgn_vrsn='0' and (&ldgns10.) then bl_&dis.=1;
            if bl_&dis.=1 and &link.=1;
   %end;

   %else %if &code.=hcpcs %then %do;
	        if &hcpcs. then bl_&dis.=1;
            if bl_&dis.=1;
   %end;

   keep bene_id index_dt clm_id claim_dt bl_&dis.;
   label bl_&dis.="1=having &dis. during baseline period";
run;

 proc sort data=&dis._&file._&code. nodupkey; 
  by bene_id index_dt clm_id;
 run;

 proc sort data=&dis._&file._&code.(keep=bene_id index_dt bl_&dis.) out=&dis._&file._&code._id nodupkey; 
  by bene_id index_dt;
 run;
%mend;

%macro inpt_outpt_car_link_days(min,max);
%clms(inpt, dgn, dgn);
%clms(outpt, blink, ambu_em);
%clms(car, blink, ambu_em);
%clms(car, llink, ambu_em);

data &dis._outpt_car_link;
set &dis._outpt_blink 
    &dis._car_blink 
    &dis._car_llink;
keep bene_id clm_id index_dt bl_&dis. claim_dt;
run;

proc sort data=&dis._outpt_car_link nodupkey;
  by bene_id index_dt claim_dt;
run;

proc sql;
  create table &dis._outpt_car_link&min. as
  select a.bene_id, a.index_dt, a.bl_&dis.
  from &dis._outpt_car_link as a, &dis._outpt_car_link as b
  where a.bene_id=b.bene_id 
        and a.index_dt=b.index_dt 
        and (a.claim_dt+&min.) le b.claim_dt le (a.claim_dt+&max.);
quit;

data &dis._all; 
set &dis._outpt_car_link&min. 
    &dis._inpt_dgn_id;
keep bene_id index_dt bl_&dis.;
run;

proc sort data=&dis._all out=&dis. nodupkey; 
by bene_id index_dt; 
run;
%mend;

%macro inpt_outpt_car_prc_link_cpt;
%clms(inpt, dgn, dgn);
%clms(inpt, prc, prc);
%clms(outpt, prc, prc);
%clms(outpt, blink, ambu_em);
%clms(car, blink, ambu_em);
%clms(car, llink, ambu_em);
%clms(outpt, hcpcs, hcpcs);
%clms(car,  hcpcs, hcpcs);

data &dis._all;
set &dis._inpt_dgn_id
    &dis._inpt_prc_id
    &dis._outpt_prc_id
    &dis._outpt_blink 
    &dis._car_blink 
    &dis._car_llink
    &dis._outpt_hcpcs_id
    &dis._car_hcpcs_id;
  keep bene_id index_dt bl_&dis.;
run;

proc sort data=&dis._all out=&dis. nodupkey; 
  by bene_id index_dt; 
run;
%mend;

%macro inpt_outpt_car_link;
%clms(inpt, dgn, dgn);
%clms(outpt, blink, ambu_em);
%clms(car, blink, ambu_em);
%clms(car, llink, ambu_em);

data &dis._all;
set &dis._inpt_dgn_id
    &dis._outpt_blink 
    &dis._car_blink 
    &dis._car_llink;
  keep bene_id index_dt bl_&dis.;
run;

proc sort data=&dis._all out=&dis. nodupkey; 
  by bene_id index_dt; 
run;
%mend;

%macro clms_oc(file,code,link);
data &dis._&file._&code.;
  length fu_&dis. 3.;
set &folder..&project._oc_temp_&file.;
  %if &code.=dgn %then %do;
			array dgns{*} ICD_DGNS_CD1-ICD_DGNS_CD25;
			do i=1 to 25- cmiss(of ICD_DGNS_CD1-ICD_DGNS_CD25);
				if dgn_vrsn='9' and (&dgns9.) then fu_&dis.=1;
			    if dgn_vrsn='0' and (&dgns10.) then fu_&dis.=1;
			end;
            if fu_&dis.=1;
  %end;

  %else %if &code.=ldgn %then %do;
			if line_dgn_vrsn='9' and (&ldgns9.) then fu_&dis.=1;
			if line_dgn_vrsn='0' and (&ldgns10.) then fu_&dis.=1;
            if fu_&dis.=1;
   %end;

   %else %if &code.=prc %then %do;
			array prcdr{*} ICD_PRCDR_CD1-ICD_PRCDR_CD25;
			do i=1 to 25- cmiss(of ICD_PRCDR_CD1-ICD_PRCDR_CD25);
				if prc_vrsn='9' and (&prcdr9.) then fu_&dis.=1;
			    if prc_vrsn='0' and (&prcdr10.) then fu_&dis.=1;
			end;
            if fu_&dis.=1;
   %end;

   %else %if &code.=blink %then %do;
			array dgns{*} ICD_DGNS_CD1-ICD_DGNS_CD25;
			do i=1 to 25- cmiss(of ICD_DGNS_CD1-ICD_DGNS_CD25);
				if dgn_vrsn='9' and (&dgns9.) then fu_&dis.=1;
			    if dgn_vrsn='0' and (&dgns10.) then fu_&dis.=1;
			end;
            if fu_&dis.=1 and &link.=1;
   %end;

   %else %if &code.=llink %then %do;
			if line_dgn_vrsn='9' and (&ldgns9.) then fu_&dis.=1;
			if line_dgn_vrsn='0' and (&ldgns10.) then fu_&dis.=1;
            if fu_&dis.=1 and &link.=1;
   %end;

   %else %if &code.=hcpcs %then %do;
	        if &hcpcs. then fu_&dis.=1;
            if fu_&dis.=1;
   %end;

   keep bene_id index_dt claim_dt fu_&dis.;
   label fu_&dis.="1=having &dis. during baseline period";
run;
%mend;

%macro inpt_outpt_car_link_days_oc(min,max);
%clms_oc(inpt, dgn, dgn);
%clms_oc(outpt, blink, ambu_em);
%clms_oc(car, blink, ambu_em);
%clms_oc(car, llink, ambu_em);

data &dis._outpt_car_link;
set &dis._outpt_blink 
    &dis._car_blink 
    &dis._car_llink;
  keep bene_id index_dt fu_&dis. claim_dt;
run;

proc sort data=&dis._outpt_car_link nodupkey;
  by bene_id index_dt claim_dt;
run;

proc sql;
  create table &dis._outpt_car_link&min. as
  select a.bene_id, a.index_dt, a.fu_&dis., a.claim_dt
  from &dis._outpt_car_link as a, &dis._outpt_car_link as b
  where a.bene_id=b.bene_id 
        and a.index_dt=b.index_dt 
        and (a.claim_dt+&min.) le b.claim_dt le (a.claim_dt+&max.);
quit;

data &dis._all; 
set &dis._outpt_car_link&min. 
    &dis._inpt_dgn;
  keep bene_id index_dt fu_&dis. claim_dt;
run;

 proc sort data=&dis._all nodupkey; 
  by bene_id index_dt claim_dt;
 run;

 data &dis.;
 set &dis._all;
  by bene_id index_dt claim_dt;
  if first.index_dt;
 run;
%mend;

%macro inpt_outpt_car_prc_link_cpt_oc;
%clms_oc(inpt, dgn, dgn);
%clms_oc(inpt, prc, prc);
%clms_oc(outpt, prc, prc);
%clms_oc(outpt, blink, ambu_em);
%clms_oc(car, blink, ambu_em);
%clms_oc(car, llink, ambu_em);
%clms_oc(outpt, hcpcs, hcpcs);
%clms_oc(car,  hcpcs, hcpcs);

data &dis._all;
set &dis._inpt_dgn
    &dis._inpt_prc
    &dis._outpt_prc
    &dis._outpt_blink 
    &dis._car_blink 
    &dis._car_llink
    &dis._outpt_hcpcs
    &dis._car_hcpcs;
  keep bene_id index_dt fu_&dis. claim_dt;
run;

 proc sort data=&dis._all nodupkey; 
  by bene_id index_dt claim_dt;
 run;

 data &dis.;
 set &dis._all;
  by bene_id index_dt claim_dt;
  if first.index_dt;
 run;
%mend;

%macro inpt_outpt_car_link_oc;
%clms_oc(inpt, dgn, dgn);
%clms_oc(outpt, blink, ambu_em);
%clms_oc(car, blink, ambu_em);
%clms_oc(car, llink, ambu_em);

data &dis._all;
set &dis._inpt_dgn
    &dis._outpt_blink 
    &dis._car_blink 
    &dis._car_llink;
  keep bene_id index_dt fu_&dis. claim_dt;
run;

 proc sort data=&dis._all nodupkey; 
  by bene_id index_dt claim_dt;
 run;

 data &dis.;
 set &dis._all;
  by bene_id index_dt claim_dt;
  if first.index_dt;
 run;
%mend;


%macro cov(period,project1,project2,data1,data2,data3,data4,ccwyear1,ccwyear2,ccwyear3);
data HT_OC_age66plus_&period.;
set zhixin1.HT_cohort_OC_age66plus_&period.;
start_dt=index_dt-365;
end_dt=index_dt-1;
month_start=(year(start_dt)-1999)*12+month(start_dt);
month_end=(year(end_dt)-1999)*12+month(end_dt);
months=month_end-month_start+1;

low_income=0;
income_cut=substr(low_income_99_19, month_start, months); 
if index(income_cut, '1') ^=0 then low_income=1; 
label low_income='Low-income status: 1=Yes; 0=No';
drop start_dt end_dt month_start month_end months income_cut;

if 66 le age le 74 then age_cat=1;
if 75 le age le 84 then age_cat=2;
if age ge 85 then age_cat=3;
label age_cat='1=66-74,2=75-84,3=>=85';

if bene_sex_ident_cd = '1' then male =1;
else if bene_sex_ident_cd = '2' then male=0;
label male="gender: 1=male; 0=female";
run;

* medications in 7 days following the index date;
proc sort data=HT_OC_age66plus_&period.;by bene_id;run;
proc sort data=zhixin1.HTmed10_19;by bene_id;run;

data HT_cost_&period.;
merge 	HT_OC_age66plus_&period.(in=a keep=bene_id index_dt) 
		zhixin1.HTmed10_19(keep=bene_id srvc_dt PTNT_PAY_AMT DAYS_SUPLY_NUM GNN PHRMCY_SRVC_TYPE_CD 
							ACE Aldo Alpha Alpha_beta Angioten Beta_cardio_nonselect Beta_cardio_vasod Beta_int_sym Central 
							DhpCCB NdhpCCB Diur_Ksparing Diur_loop Diur_thz_like Diur_thz_type Renin_inhibitors Vasod);
by bene_id;
if a;
if index_dt le srvc_dt le index_dt+7;
run;

data c1;
set HT_cost_&period.;
if Diur_thz_like=1 or Diur_thz_type=1;
TD=1;
keep bene_id index_dt TD;
run;
proc sort data=c1 nodupkey;by bene_id index_dt;run;

data c2;
set HT_cost_&period.;
if ACE=1;
keep bene_id index_dt ACE;
run;
proc sort data=c2 nodupkey;by bene_id index_dt;run;

data c3;
set HT_cost_&period.;
if Angioten=1;
ARB=1;
keep bene_id index_dt ARB;
run;
proc sort data=c3 nodupkey;by bene_id index_dt;run;

data c4;
set HT_cost_&period.;
if DhpCCB=1 or NdhpCCB=1;
CCB=1;
keep bene_id index_dt CCB;
run;
proc sort data=c4 nodupkey;by bene_id index_dt;run;

data c5;
set HT_cost_&period.;
if Beta_cardio_nonselect=1 or Beta_cardio_vasod=1 or Beta_int_sym=1;
BB=1;
keep bene_id index_dt BB;
run;
proc sort data=c5 nodupkey;by bene_id index_dt;run;

data c6;
set HT_cost_&period.;
if Diur_loop=1;
DL=1;
keep bene_id index_dt DL;
run;
proc sort data=c6 nodupkey;by bene_id index_dt;run;

data c7;
set HT_cost_&period.;
if Aldo=1 or Alpha=1 or Alpha_beta=1 or Central=1 or Diur_Ksparing=1 or Renin_inhibitors=1 or Vasod=1;
Other_class=1;
keep bene_id index_dt Other_class;
run;
proc sort data=c7 nodupkey;by bene_id index_dt;run;

data c8;
set HT_cost_&period.;
if sum(of ACE Aldo Alpha Alpha_beta Angioten Beta_cardio_nonselect Beta_cardio_vasod Beta_int_sym Central DhpCCB NdhpCCB 
		Diur_Ksparing Diur_loop Diur_thz_like Diur_thz_type Renin_inhibitors Vasod)>1;
mutliclass_comb=1;
keep bene_id index_dt mutliclass_comb;
run;
proc sort data=c8 nodupkey;by bene_id index_dt;run;

proc sort data=HT_OC_age66plus_&period.;by bene_id index_dt;run;

* regimen;
data class;
merge HT_OC_age66plus_&period.(keep=bene_id index_dt) c1-c8;
by bene_id index_dt;
if TD=. then TD=0;
if ACE=. then ACE=0;
if ARB=. then ARB=0;
if CCB=. then CCB=0;
if BB=. then BB=0;
if DL=. then DL=0;
if Other_class=. then Other_class=0;

if mutliclass_comb^=1 then do;
	if sum(of TD ACE ARB CCB BB DL Other_class)=1 then tx_regimen=1;
	if sum(of TD ACE ARB CCB BB DL Other_class) ge 2 then tx_regimen=2;
end;
if mutliclass_comb=1 then tx_regimen=3;
label tx_regimen='1=Single class;2=multiclass multiple pills;3=multiclass combination';

class3plus=0;
if sum(of TD ACE ARB CCB BB DL Other_class) ge 3 then class3plus=1;
label class3plus='initiated 3+ classes of antihypertension medications';
run;

* initiated with a 90 day fill;
proc transpose data=HT_cost_&period. out=day_supply prefix=days;
    by bene_id ;
    var DAYS_SUPLY_NUM;
run;

data day_supply2;
set day_supply(drop=_NAME_ _LABEL_);
if max(of days1-days7) ge 90 then fill_90day=1;else fill_90day=0;
drop days1-days7;
run;

* mail order;
proc transpose data=HT_cost_&period. out=mail_order prefix=mail;
    by bene_id ;
    var PHRMCY_SRVC_TYPE_CD;
run;

data mail_order2;
set mail_order(drop=_NAME_ _LABEL_);
mail_order=0;
array mail (*) mail1-mail7;
do i=1 to dim(mail);
	if mail(i)='06' then mail_order=1;
end;
drop i mail1-mail7;
run;

data missing;
set HT_cost_&period.;
if PHRMCY_SRVC_TYPE_CD='';
mail_order_missing=1;  /* =1 if the patient had missing data for mail order and 0 if they had complete data for mail order */
keep bene_id mail_order_missing;
run;

proc sort data=missing nodupkey;by bene_id;run;

* cost per day of supply;
proc transpose data=HT_cost_&period. out=pay_amt prefix=pay;
    by bene_id ;
    var PTNT_PAY_AMT;
run;

proc sort data=class;by bene_id;run;
proc sort data=day_supply2;by bene_id;run;
proc sort data=mail_order2;by bene_id;run;
proc sort data=day_supply;by bene_id;run;
proc sort data=pay_amt;by bene_id;run;

data cost;
merge 	class (in=a)
		day_supply2
		mail_order2 
		missing
		day_supply(drop=_NAME_ _LABEL_)
		pay_amt(drop=_NAME_ _LABEL_);
if a;
by bene_id;
if mail_order_missing=. then mail_order_missing=0;
run;

data cost2;
set cost;
cost_per_day=sum(of pay1-pay7)/sum(of days1-days7);
drop days1-days7 pay1-pay7;
run;

proc sort data=cost2 nodupkey;by bene_id index_dt;run;

%let cohort=&data1.; 
%let folder=zhixin2; 
%let project=&project1.; 
%let start_dt=index_dt-365; 
%let end_dt=index_dt+7;

* create aggregate data sets for the look-back period;
%CRT_inpt;
%CRT_outpt;
%CRT_car;
%CRT_pde;

************************* Diabetes ******************************;
* inpatint, outpatient, line ;
%let dis=diab;
%let dgns9=dgns{i};
%let dgns9= substr(&dgns9.,1,3) = '250' or substr(&dgns9.,1,4) = '3620' or &dgns9. in ('3572', '36641');
%let dgns10=dgns{i};
%let dgns10=&dgns10. in ('E0836', 'E0842', 'E0936', 'E0942', 'E1010', 'E1011', 'E1029', 'E10311', 'E10319', 
'E1036', 'E1039', 'E1040', 'E1042', 'E1051', 'E10618', 'E10620', 'E10621', 'E10622', 'E10628', 'E10630', 

'E10638', 'E10641', 'E10649', 'E1065', 'E1069', 'E108', 'E109', 'E1100', 'E1101', 'E1129', 'E11311', 'E11319', 
'E11329', 'E11339', 'E11349', 'E11359', 'E1136', 'E1139', 'E1140', 'E1142', 'E1151', 'E11618', 'E11620', 
'E11621', 'E11622', 'E11628', 'E11630', 'E11638', 'E11641', 'E11649', 'E1165', 'E1169', 'E118', 'E119', 'E1310', 'E1336', 
'E1342', 'E1037X1', 'E1037X2', 'E1037X3', 'E1037X9', 'E1110', 'E1111', 'E113291', 'E113292', 'E113293', 'E113299', 'E113391',
'E113392', 'E113393', 'E113399', 'E113491', 'E113492', 'E113493', 'E113499', 'E113591', 'E113592', 'E113593', 'E113599', 'E1137X2');

%let ldgns9=line_icd_DGNS_cd;
%let ldgns9= substr(&ldgns9.,1,3) = '250' or substr(&ldgns9.,1,4) = '3620' or &ldgns9. in ('3572', '36641');
%let ldgns10=line_icd_DGNS_cd;
%let ldgns10= &ldgns10. in ('E0836', 'E0842', 'E0936', 'E0942', 'E1010', 'E1011', 'E1029', 'E10311', 'E10319', 
'E1036', 'E1039', 'E1040', 'E1042', 'E1051', 'E10618', 'E10620', 'E10621', 'E10622', 'E10628', 'E10630', 
'E10638', 'E10641', 'E10649', 'E1065', 'E1069', 'E108', 'E109', 'E1100', 'E1101', 'E1129', 'E11311', 'E11319', 
'E11329', 'E11339', 'E11349', 'E11359', 'E1136', 'E1139', 'E1140', 'E1142', 'E1151', 'E11618', 'E11620', 
'E11621', 'E11622', 'E11628', 'E11630', 'E11638', 'E11641', 'E11649', 'E1165', 'E1169', 'E118', 'E119', 'E1310', 'E1336', 
'E1342', 'E1037X1', 'E1037X2', 'E1037X3', 'E1037X9', 'E1110', 'E1111', 'E113291', 'E113292', 'E113293', 'E113299', 'E113391',
'E113392', 'E113393', 'E113399', 'E113491', 'E113492', 'E113493', 'E113499', 'E113591', 'E113592', 'E113593', 'E113599', 'E1137X2');

%inpt_outpt_car_link_days(7,365);

* At least 1 pharmacy claim for an oral antidiabetic drug fill or insulin;
data diab_med;
set &folder..&project._cov_temp_pde;
GNN= COMPBL(GNN);
GNN=tranwrd(GNN, ", ", ","); 
if upcase(GNN) in ("ACARBOSE","ACETOHEXAMIDE","ALOGLIPTIN BENZ/METFORMIN HCL","ALOGLIPTIN BENZ/PIOGLITAZONE",
	"ALOGLIPTIN BENZ/PIOGLITZONE","ALOGLIPTIN BENZOATE","ALOGLIPTIN/METFORMIN","CANAGLIFLOZIN","CANAGLIFLOZIN/METFORM",
	"CANAGLIFLOZIN/METFORMIN","CHLORPROPAMIDE","DAPAGLIFLOZIN","DAPAGLIFLOZIN/METFORMIN","DAPAGLIFLOZIN/SAXAGLIPTIN",
	"DULAGLUTIDE","EMPAGLIFLOZIN","EMPAGLIFLOZIN/LINAGLIPTIN","EMPAGLIFLOZIN/LINAGLIPTIN/METFORMIN","EMPAGLIFLOZIN/METFORMIN",
	"ERTUGLIFLOZIN","ERTUGLIFLOZIN/METFORMIN","ERTUGLIFLOZIN/SITAGLIPTIN","EXENATIDE","EXENATIDE MICROSPHERES","GLIMEPIRIDE",
	"GLIPIZIDE","GLIPIZIDE/METFORMIN HCL","GLYBURIDE","GLYBURIDE,MICRONIZED","GLYBURIDE/METFORMIN HCL",
	"HUM INSULIN NPH/REG INSULIN HM","INS ZN,BF (P)/INS ZN,PK (P),","INSUL,PK PURE/INSUL NPH,PK-P","INSULIN ADMIN. SUPPLIES",
	"INSULIN ASPART","INSULIN DEGLEDEC","INSULIN DEGLEDEC/LIRAGLUTIDE","INSULIN DETEMIR","INSULIN GLARGINE,HUM.REC.ANLOG",
	"INSULIN GLULISINE","INSULIN ISOPHANE NPH,BFPK","INSULIN ISOPHANE NPH,BF-PK","INSULIN ISOPHANE,BEEF",
	"INSULIN ISOPHANE,BEEF PURE","INSULIN ISOPHANE,PORK PURE","INSULIN LISPRO","INSULIN NPH HUM/REG INSULIN HM",
	"INSULIN NPH HUMAN ISOPHANE","INSULIN NPH HUMAN SEMISYN","INSULIN NPH HUMAN SEMI-SYN","INSULIN NPH S-S/REG INSULN S-S",
	"INSULIN NPL/INSULIN LISPRO","INSULIN PROTAMINE ZINC,BEEF","INSULIN PROTAMINE ZN,BEEF (P),","INSULIN PROTAMINE ZN,BF-PK",
	"INSULIN PROTAMINE ZN,PORK (P),","INSULIN REG HUMAN  SEMI-SYN","INSULIN REG HUMAN SEMI-SYN","INSULIN REG,HUM S-S BUFF",
	"INSULIN REGULAR,HUMAN","INSULIN REGULAR,BEEF-PORK","INSULIN REGULAR,HUMAN BUFFERED","INSULIN REGULAR,HUMAN&REL.UNT",
	"INSULIN ZINC BEEF","INSULIN ZINC EXT,BEEF (P),","INSULIN ZINC EXTEND HUMAN REC","INSULIN ZINC EXTENDED,BEEF",
	"INSULIN ZINC EXTENDED,BF-PK","INSULIN ZINC HUMAN REC","INSULIN ZINC HUMAN SEMI-SYN","INSULIN ZINC PROMPT,BEEF",
	"INSULIN ZINC PROMPT,BF-PK","INSULIN ZINC PROMPT,PORK PURE","INSULIN ZINC,BEEF PURIFIED","INSULIN ZINC,BEEF-PORK",
	"INSULIN ZINC,PORK PURIFIED","INSULIN,BEEF","INSULIN,PORK","INSULIN,PORK PURIFIED","INSULIN,PORK REG. CONCENTRATE",
	"INSULN ASP PRT/INSULIN ASPART","LINAGLIPTIN","LINAGLIPTIN/METFORMIN HCL","LIRAGLUTIDE","LIXISENATIDE",
	"LIXISENATIDE/INSULIN GLARGINE","METFORMIN HCL","METFORMIN/AA COMB.#7/HC#125/CH","METFORMIN/CAFF/AA7/HRB125/CHOL","MIGLITOL",
	"NATEGLINIDE","NPH,HUMAN INSULIN ISOPHANE","PIOGLITAZONE HCL","PIOGLITAZONE HCL/GLIMEPIRIDE","PIOGLITAZONE HCL/METFORMIN HCL",
	"PIOGLITAZONE/ALOGLIPTIN","PIOGLITAZONE/GLIMEPIRIDE","PRAMLINTIDE ACETATE","REG INSULIN HM/RLSE/CHBR/IHLR","REPAGLINIDE",
	"REPAGLINIDE/METFORMIN HCL","ROSIGLITAZONE MALEATE","ROSIGLITAZONE/GLIMEPIRIDE","ROSIGLITAZONE/METFORMIN HCL",
	"SAXAGLIPTIN HCL","SAXAGLIPTIN HCL/METFORMIN HCL","SAXAGLIPTIN HYDROCHLORIDE","SEMAGLUTIDE","SITAGLIPTIN PHOS/METFORMIN HCL",
	"SITAGLIPTIN PHOSPHATE","SITAGLIPTIN/SIMVASTATIN","SUB-Q INSULIN DEVICE,20 UNIT","SUB-Q INSULIN DEVICE,40 UNIT",
	"SYR W-NDL,INS 0.3 ML HALF MARK","SYRGND,INS,0.5/CONTAINER","SYRG-ND,INS,0.5/CONTAINER","SYRING  W-NDL,DISP,INSUL,0.3ML",
	"SYRING WNDL,DISP,INSUL,0.5 ML","SYRING W-NDL,DISP,INSUL,0.3 ML","SYRING W-NDL,DISP,INSUL,0.3ML",
	"SYRING W-NDL,DISP,INSUL,0.5 ML","SYRING W-NDL,DISP,INSUL,0.5ML","SYRING W-O NDL,DISP,INSUL,1ML",
	"SYRINGE & NEEDLE,INSULIN,1 ML","SYRINGE W-NDL,DISP,INSUL,1ML","SYRINGE W-NDL,DISP.,INSULIN",
	"SYR-ND,INS,0.5/CONTAINER,EMPTY","SYRNGE&NEEDLE,INSLN,1ML&SHARPS","TOLAZAMIDE","TOLBUTAMIDE","TROGLITAZONE","VILDAGLIPTIN",
	"VOGLIBOSE") then bl_med=1; 
if bl_med=1;
keep bene_id index_dt bl_med GNN;
run;

proc sort data=diab nodupkey;by bene_id index_dt;run;
proc sort data=diab_med nodupkey;by bene_id index_dt;run;

data diab_final;
set 	diab
		diab_med;
by bene_id index_dt;
bl_diab=1;
keep bene_id index_dt bl_diab;
run;

proc sort data=diab_final nodupkey;by bene_id index_dt;run; 

*************************  CHD ******************************;
%let dis=CHD;
%let dgns9=dgns{i};
%let dgns9= '410' le substr(&dgns9.,1,3) le '414' or &dgns9. in ('V4581','V4582');
%let dgns10=dgns{i};
%let dgns10= substr(&dgns10.,1,3) in ('I21','I22') or &dgns10. in ('I2510','I25810', 'I25811', 'I25812', 'I253', 'I2541', 'I2542',
	'Z951', 'Z9861', 'I200', 'I201', 'I208', 'I209', 'I240', 'I241', 'I248', 'I252', 'I255', 'I2582', 'I2583', 'I2584', 'I2589', 
	'I259');

%let ldgns9=line_icd_DGNS_cd;
%let ldgns9= '410' le substr(&ldgns9.,1,3) le '414' or &ldgns9. in ('V4581','V4582');
%let ldgns10=line_icd_DGNS_cd;
%let ldgns10= substr(&ldgns10.,1,3) in ('I21','I22') or &ldgns10. in ('I2510','I25810', 'I25811', 'I25812', 'I253', 'I2541', 'I2542',
	'Z951', 'Z9861', 'I200', 'I201', 'I208', 'I209', 'I240', 'I241', 'I248', 'I252', 'I255', 'I2582', 'I2583', 'I2584', 'I2589', 
	'I259');

%let prcdr9=prcdr{i};
%let prcdr9= &prcdr9. in ('0066', '360', '362') or '3601' le &prcdr9. le '3619'; 
%let prcdr10=prcdr{i};
%let prcdr10= ('0210' le substr(&prcdr10.,1,4) le '0213') or ('0270' le substr(&prcdr10.,1,4) le '0273')  or 
	substr(&prcdr10.,1,4) in ("02C0", "02C1", "02C2", "02C3", "3E07");

%let hcpcs= ('33510' le hcpcs_cd le '33519') or ('33521' le hcpcs_cd le '33523') or ('33533' le hcpcs_cd le '33536') or  
		('92980' le hcpcs_cd le '92982') or hcpcs_cd in ('33530', '92984', '92995', '92996', '92920', '92921', '92924', '92925', 
		'92928', '92929', '92933', '92934', '92937', '92938', '92941', '92943', '92944', '92973', 'C9600', 'C9601', 'C9602', 
		'C9603', 'C9604', 'C9605', 'C9606', 'C9607', 'C9608', 'G0290', 'G0291');

%inpt_outpt_car_prc_link_cpt;  

************************* stroke ******************************;
data stroke1;
set &folder..&project._cov_temp_inpt;
  array dgns{*} ICD_DGNS_CD1-ICD_DGNS_CD25;
	do i=1 to 25- cmiss(of ICD_DGNS_CD1-ICD_DGNS_CD25);
      if dgn_vrsn in ('9') then do;	 
        if substr(dgns(i),1,3) in ('430','431','436') or (substr(dgns(i),1,3) in ('433','434') and substr(dgns(i),5,1)='1') then bl_stroke=1;
      end;
      if dgn_vrsn='0' then do;
        if substr(dgns(i),1,3) in ('I60', 'I61','I63') or dgns(i) in ('I6789','I67850','I67858') then bl_stroke=1;
      end;
   end;	
drop icd: i;
run;

proc sort data=stroke1 out=stroke2 nodupkey;	
  by bene_id index_dt  claim_dt nch_bene_dschrg_dt  descending bl_stroke;
run;	

data stroke3;	/* keep only the pts with stroke */
  set stroke2;
  by bene_id index_dt claim_dt nch_bene_dschrg_dt ;
  if bl_stroke=1;
run; 

data stroke3;	
  set stroke3;
  by bene_id index_dt claim_dt nch_bene_dschrg_dt ;
  if first.index_dt;
  rename claim_dt=claim_dt1 nch_bene_dschrg_dt=nch_bene_dschrg_dt1;
run; 

data stroke_hosp_clm_1;	/* To make sure the first record for each pts with stroke is stroke=1 */ 
  merge stroke2 (in=a) stroke3 (in=b keep=bene_id index_dt claim_dt1 nch_bene_dschrg_dt1 );
  by bene_id index_dt;
  if a and b;
  if nch_bene_dschrg_dt ge nch_bene_dschrg_dt1 and claim_dt ge claim_dt1;
run; 

* episode creation;
proc sort data=stroke_hosp_clm_1;
  by bene_id index_dt claim_dt nch_bene_dschrg_dt  descending bl_stroke;
run;

data stroke_hosp_clm_2 stroke_no_episode_2;
set stroke_hosp_clm_1;
  retain episode episode_start_date episode_end_date stus_cd;
  by bene_id index_dt;
  
 if first.index_dt then do; 
   df = .;
   episode=1;
   episode_start_date =  claim_dt;
   episode_end_date = nch_bene_dschrg_dt;
   stus_cd =PTNT_DSCHRG_STUS_CD;
   output stroke_hosp_clm_2;
end;

if ^first.index_dt then do; 
    df = claim_dt - episode_end_date;
    if df < 2 then do;  	/* combine the re-hospitalizations within one day. Same day re-hospitalizations will have same episode # */
		if upcase(ptnt_dschrg_stus_cd)="20" then stus_cd ="20";
		if nch_bene_dschrg_dt >= episode_end_date then do; 
          episode_end_date = nch_bene_dschrg_dt; 
       end;
       output stroke_hosp_clm_2;
      end;

    else do;
         if bl_stroke ne 1 then do;
          output stroke_no_episode_2;
         end;

       if bl_stroke=1 then do;
              episode+1;
              episode_start_date = claim_dt ;
              episode_end_date =nch_bene_dschrg_dt;
			  stus_cd =ptnt_dschrg_stus_cd;
              output stroke_hosp_clm_2;
         end;
      end;
  end;
  label episode='Episode number for stroke'
  bene_id='Patient ID';
  format episode_start_date episode_end_date mmddyy10.;
  length episode_start_date episode_end_date 4.;
run;

proc sort data=stroke_hosp_clm_2;by bene_id index_dt episode episode_start_date episode_end_date;run;

data stroke_episode;	/* Keep only the last record for each episode */
set stroke_hosp_clm_2;
  by bene_id index_dt episode episode_start_date episode_end_date ;
  if last.episode;
  bl_stroke=1;
  if stus_cd ne "20";
  if episode_end_date-episode_start_date ge 1;
keep bene_id index_dt episode_start_date episode_end_date bl_stroke episode;
run;

proc sort data=stroke_episode; by bene_id index_dt;run; 

data stroke4;
set stroke_episode;
by bene_id index_dt episode;
if last.index_dt;
keep bene_id  index_dt bl_stroke ;
run;

proc sort data=stroke4 nodupkey;
by bene_id index_dt;
run; 

* >=2 EM-linked outpatient claims on separate days;
%let dis=stroke;
%let dgns9=dgns{i};
%let dgns9= substr(&dgns9.,1,3) in ('430','431','436') or (substr(&dgns9.,1,3) in ('433','434') and substr(&dgns9.,5,1)='1');
%let dgns10=dgns{i};
%let dgns10= substr(&dgns10.,1,3) in ('I60', 'I61','I63') or &dgns10. in ('I6789','I67850','I67858');

%let ldgns9=line_icd_DGNS_cd;
%let ldgns9= substr(&ldgns9.,1,3) in ('430','431','436') or (substr(&ldgns9.,1,3) in ('433','434') and substr(&ldgns9.,5,1)='1');
%let ldgns10=line_icd_DGNS_cd;
%let ldgns10= substr(&ldgns10.,1,3) in ('I60', 'I61','I63') or &ldgns10. in ('I6789','I67850','I67858');

%clms(outpt, blink, ambu_em);
%clms(car, blink, ambu_em);
%clms(car, llink, ambu_em);

data &dis._outpt_car_link;
set &dis._outpt_blink 
    &dis._car_blink 
    &dis._car_llink;
  keep bene_id index_dt bl_&dis. claim_dt;
run;

proc sort data=&dis._outpt_car_link nodupkey;
  by bene_id index_dt claim_dt;
run;

proc sql;
  create table &dis._outpt_car_link1 as
  select a.bene_id, a.index_dt, a.bl_&dis., a.claim_dt as date1, b.claim_dt as date2 
  from &dis._outpt_car_link as a, &dis._outpt_car_link as b
  where a.bene_id=b.bene_id  and a.index_dt=b.index_dt and (a.claim_dt+1) le b.claim_dt le (a.claim_dt+5000)
  order by bene_id, index_dt, date1;
quit;

data &dis._outpt_car_link1d(keep=bene_id date2 index_dt bl_&dis.);
	set &dis._outpt_car_link1;
	by bene_id index_dt date1;
	if first.index_dt;
run;

data stroke_final;
set stroke4
	stroke_outpt_car_link1d;
keep bene_id index_dt bl_stroke;
run;

proc sort data=stroke_final nodupkey; by bene_id index_dt;run;

************************* CKD ******************************;
%let dis=CKD;
%let dgns9=dgns{i};
%let dgns9= substr(&dgns9.,1,4) in ('0160','2504','2741','6421','6462','7532') or 
	(substr(&dgns9.,1,3) in ('403') and substr(&dgns9.,5,1) in ('0','1')) or
	(substr(&dgns9.,1,3) in ('404') and substr(&dgns9.,5,1) in ('0','1','2','3')) or 
	('580' le substr(&dgns9.,1,3) le '588') or ('75312' le &dgns9. le '75317') or
	&dgns9. in ('0954', '1890', '1899', '2230', '23691', '2714', '28311', '4401', '4421', '4473', '5724', '591', '75319', '7944');
%let dgns10=dgns{i};
%let dgns10= &dgns10. in ('A1811', 'A5275', 'C649', 'C689', 'D3000', 'D4100', 'D4120', 'D593', 'E1021', 'E1029', 'E1121', 'E1129',
	'E748', 'I120', 'I129', 'I130', 'I1310', 'I1311', 'I132', 'I701', 'I722', 'K767', 'M1030', 'N003', 'N008', 'N009', 'N013', 
	'N022', 'N032', 'N033', 'N035', 'N038', 'N039', 'N040', 'N043', 'N044', 'N048', 'N049', 'N052', 'N055', 'N058', 'N059', 'N08', 
	'N1330', 'N170', 'N171', 'N172', 'N178', 'N179', 'N181', 'N182', 'N183', 'N184', 'N185', 'N186', 'N189', 'N19', 'N250', 'N251',
	'N2581', 'N2589', 'N259', 'N269','Q6102', 'Q6119', 'Q612', 'Q613', 'Q614', 'Q615', 'Q618', 'Q6210', 'Q6211', 'Q6212', 'Q6231', 
	'Q6239', 'R944');

%let ldgns9=line_icd_DGNS_cd;
%let ldgns9= substr(&ldgns9.,1,4) in ('0160','2504','2741','6421','6462','7532') or 
	(substr(&ldgns9.,1,3) in ('403') and substr(&ldgns9.,5,1) in ('0','1')) or
	(substr(&ldgns9.,1,3) in ('404') and substr(&ldgns9.,5,1) in ('0','1','2','3')) or 
	('580' le substr(&ldgns9.,1,3) le '588') or ('75312' le &ldgns9. le '75317') or
	&ldgns9. in ('0954', '1890', '1899', '2230', '23691', '2714', '28311', '4401', '4421', '4473', '5724', '591', '75319', '7944');
%let ldgns10=line_icd_DGNS_cd;
%let ldgns10=&ldgns10. in ('A1811', 'A5275', 'C649', 'C689', 'D3000', 'D4100', 'D4120', 'D593', 'E1021', 'E1029', 'E1121', 'E1129',
	'E748', 'I120', 'I129', 'I130', 'I1310', 'I1311', 'I132', 'I701', 'I722', 'K767', 'M1030', 'N003', 'N008', 'N009', 'N013', 
	'N022', 'N032', 'N033', 'N035', 'N038', 'N039', 'N040', 'N043', 'N044', 'N048', 'N049', 'N052', 'N055', 'N058', 'N059', 'N08', 
	'N1330', 'N170', 'N171', 'N172', 'N178', 'N179', 'N181', 'N182', 'N183', 'N184', 'N185', 'N186', 'N189', 'N19', 'N250', 'N251',
	'N2581', 'N2589', 'N259', 'N269','Q6102', 'Q6119', 'Q612', 'Q613', 'Q614', 'Q615', 'Q618', 'Q6210', 'Q6211', 'Q6212', 'Q6231', 
	'Q6239', 'R944');

%inpt_outpt_car_link;

* ESRD_IND;
proc sort data=&data1.;by bene_id;run;

%macro ESRD_IND;
%do year=1999 %to 2019;
data ESRD_&year.;
merge ccw&year..Beneficiary_summary_file (keep=bene_id bene_ESRD_IND) &data1.(in=a);
by bene_id;
if a;
if year(Index_dt-365) le &year. le year(Index_dt);
if bene_ESRD_IND='Y';
run;
%end;
%mend;
%ESRD_IND;

data ESRD;
set ESRD_1999-ESRD_2019;
keep bene_id index_dt;
run;

data CKD_final;
set CKD
	ESRD;
bl_CKD=1;
keep bene_id index_dt bl_CKD;
run;

proc sort data=CKD_final nodupkey;by bene_id index_dt;run; 

************************* Heart Failure ******************************;
%let dis=HF;
%let dgns9=dgns{i};
%let dgns9= substr(&dgns9.,1,3) in ('428') or 
	&dgns9. in ('40201', '40211', '40291', '40401', '40403', '40411', '40413', '40491', '40493');
%let dgns10=dgns{i};
%let dgns10= &dgns10. in ('I110', 'I130', 'I132', 'I501', 'I5020', 'I5021', 'I5022', 'I5023', 'I5030', 'I5031', 'I5032', 'I5033', 
	'I5040', 'I5041', 'I5042', 'I5043', 'I509', 'I50810', 'I50814', 'I50811', 'I50812', 'I50813', 'I5082', 'I5083', 'I5084', 
	'I5089');

%let ldgns9=line_icd_DGNS_cd;
%let ldgns9= substr(&ldgns9.,1,3) in ('428') or 
	&ldgns9. in ('40201', '40211', '40291', '40401', '40403', '40411', '40413', '40491', '40493');
%let ldgns10=line_icd_DGNS_cd;
%let ldgns10= &ldgns10. in ('I110', 'I130', 'I132', 'I501', 'I5020', 'I5021', 'I5022', 'I5023', 'I5030', 'I5031', 'I5032', 'I5033', 
	'I5040', 'I5041', 'I5042', 'I5043', 'I509', 'I50810', 'I50814', 'I50811', 'I50812', 'I50813', 'I5082', 'I5083', 'I5084', 
	'I5089');

%inpt_outpt_car_link_days(1,365);  


************************* Depression ******************************;
%let dis=Depression;
%let dgns9=dgns{i};
%let dgns9= ('29620' le &dgns9. le '29626') or ('29630' le &dgns9. le '29636') or ('29651' le &dgns9. le '29656') or 
	('29660' le &dgns9. le '29666') or &dgns9. in ('29689', '2980', '3004', '3091', '311');
%let dgns10=dgns{i};
%let dgns10= ('F320' le &dgns10. le 'F325') or ('F330' le &dgns10. le 'F333') or ('F3160' le &dgns10. le 'F3164') or 
	&dgns10. in ('F329', 'F339', 'F3341', 'F3342', 'F3331', 'F3132', 'F314', 'F315', 'F3175', 'F3176', 'F3177', 'F3178', 'F3181', 
	'F323', 'F333', 'F341', 'F4321');

%let ldgns9=line_icd_DGNS_cd;
%let ldgns9= ('29620' le &ldgns9. le '29626') or ('29630' le &ldgns9. le '29636') or ('29651' le &ldgns9. le '29656') or 
	('29660' le &ldgns9. le '29666') or &ldgns9. in ('29689', '2980', '3004', '3091', '311');
%let ldgns10=line_icd_DGNS_cd;
%let ldgns10= ('F320' le &ldgns10. le 'F325') or ('F330' le &ldgns10. le 'F333') or ('F3160' le &ldgns10. le 'F3164') or 
	&ldgns10. in ('F329', 'F339', 'F3341', 'F3342', 'F3331', 'F3132', 'F314', 'F315', 'F3175', 'F3176', 'F3177', 'F3178', 'F3181', 
	'F323', 'F333', 'F341', 'F4321', 'F329');

%inpt_outpt_car_link; 

* at least 2 pharmacy claims of depression medications --discussed with Ligong: does not need to be on seperate days, combine same GNN in the same day;
data Depression_med(compress=binary);
set &folder..&project._cov_temp_pde;
if 	 INDEX(UPCASE(GNN),'AMITRIPTYLINE')|INDEX(UPCASE(GNN),'AMOXAPINE')|INDEX(UPCASE(GNN),'BUPROPION')|INDEX(UPCASE(GNN),'CITALOPRAM')
	|INDEX(UPCASE(GNN),'CLOMIPRAMINE')|INDEX(UPCASE(GNN),'DESIPRAMINE')|INDEX(UPCASE(GNN),'DESVENLAFAXINE')|INDEX(UPCASE(GNN),'DOXEPIN')
	|INDEX(UPCASE(GNN),'DULOXETINE')|INDEX(UPCASE(GNN),'ESCITALOPRAM')|INDEX(UPCASE(GNN),'FLUOXETINE')|INDEX(UPCASE(GNN),'FLUVOXAMINE')
	|INDEX(UPCASE(GNN),'IMIPRAMINE')|INDEX(UPCASE(GNN),'ISOCARBOXAZID')|INDEX(UPCASE(GNN),'LEVOMILNACIPRAN')|INDEX(UPCASE(GNN),'MAPROTILINE')
	|INDEX(UPCASE(GNN),'MILNACIPRAN')|INDEX(UPCASE(GNN),'MIRTAZAPINE')|INDEX(UPCASE(GNN),'NEFAZODONE')|INDEX(UPCASE(GNN),'NORTRIPTYLINE')
	|INDEX(UPCASE(GNN),'PAROXETINE')|INDEX(UPCASE(GNN),'PERPHENAZINE')|INDEX(UPCASE(GNN),'PHENELZINE')|INDEX(UPCASE(GNN),'PROTRIPTYLINE')
	|INDEX(UPCASE(GNN),'SELEGILINE')|INDEX(UPCASE(GNN),'SERTRALINE')|INDEX(UPCASE(GNN),'TRANYLCYPROMINE')|INDEX(UPCASE(GNN),'TRAZODONE')
	|INDEX(UPCASE(GNN),'�TRIMIPRAMINE')|INDEX(UPCASE(GNN),'VENLAFAXINE')|INDEX(UPCASE(GNN),'VILAZODONE')|INDEX(UPCASE(GNN),'VORTIOXETINE');
bl_depression=1;
run;

proc sort data=Depression_med nodupkey;by bene_id index_dt srvc_dt GNN; run;

data Depression_med2;
set Depression_med;
by bene_id index_dt srvc_dt GNN;
if first.index_dt then N_claim=0;
N_claim+1;
if last.index_dt then output;
run;

data Depression_med3;
set Depression_med2;
if N_claim ge 2;
run;

proc sort data=Depression_med3 nodupkey;by bene_id index_dt;run;

data depression_final;
set depression
	Depression_med3;
bl_depression=1;
keep bene_id index_dt bl_depression;
run;

proc sort data=depression_final nodupkey;by bene_id index_dt;run; 

************************* Polypharmacy ******************************;
data polypharmacy(compress=binary);
set &folder..&project._cov_temp_pde;
run;

proc sort data=polypharmacy nodupkey;by bene_id index_dt GNN;run;

data polypharmacy2;
set polypharmacy;
by bene_id index_dt;
retain Num_GNN;
if first.index_dt then Num_GNN=1;
if not first.index_dt then Num_GNN+1;
if last.index_dt then output;
keep bene_id index_dt num_GNN;
run;

data polypharmacy_final;
set polypharmacy2;
if num_GNN ge 10;
bl_polypharmacy=1;
run; 

proc sort data=polypharmacy_final;by bene_id index_dt;run;

************************* Serious fall injury ******************************;
%let dgns9=dgns{i};
%let fall9= ('E8800' le &dgns9. le 'E8889');
%let motor9= ('E8100' le &dgns9. le 'E8199');
%let injury9=('80000' le &dgns9. le '80619') or ('8070' le substr(&dgns9.,1,4) le '8072') or ('8080' le substr(&dgns9.,1,4) le '8089') or 
		('81000' le &dgns9. le '81419') or ('8180' le substr(&dgns9.,1,4) le '8251') or ('8270' le substr(&dgns9.,1,4) le '8291') or 
		('85200' le &dgns9. le '85239') or ('8300' le substr(&dgns9.,1,4) le '8321') or ('83500' le &dgns9. le '83513') or 
		('83630' le &dgns9. le '83660');

%let dgns10=dgns{i};
%let fall10= ('W00' le &dgns10. le 'W19');
%let motor10= ('V00' le &dgns10. le 'V89');
%let injury10a= dgns{i} in (
'S020XXA',	'S020XXB',	'S02101A',	'S02101B',	'S02102A',	'S02102B',	'S02109A',	'S02109B',	'S0210XA',	'S0210XB',	'S022XXA',	
'S022XXB',	'S0230XA',	'S0230XB',	'S0231XA',	'S0231XB',	'S0232XA',	'S0232XB',	'S023XXA',	'S023XXB',	'S02400A',	'S02400B',	
'S02401A',	'S02401B',	'S02402A',	'S02402B',	'S0240AA',	'S0240AB',	'S0240BA',	'S0240BB',	'S0240CA',	'S0240CB',	'S0240DA',	
'S0240DB',	'S0240EA',	'S0240EB',	'S0240FA',	'S0240FB',	'S0242XA',	'S0242XB',	'S02600A',	'S02600B',	'S02601A',	'S02601B',	
'S02602A',	'S02602B',	'S02609A',	'S02609B',	'S02610A',	'S02610B',	'S02611A',	'S02611B',	'S02612A',	'S02612B',	'S0261XA',	
'S0261XB',	'S02620A',	'S02620B',	'S02621A',	'S02621B',	'S02622A',	'S02622B',	'S0262XA',	'S0262XB',	'S02630A',	'S02630B',	
'S02631A',	'S02631B',	'S02632A',	'S02632B',	'S0263XA',	'S0263XB',	'S02640A',	'S02640B',	'S02641A',	'S02641B',	'S02642A',	
'S02642B',	'S0264XA',	'S0264XB',	'S02650A',	'S02650B',	'S02651A',	'S02651B',	'S02652A',	'S02652B',	'S0265XA',	'S0265XB',	
'S0266XA',	'S0266XB',	'S02670A',	'S02670B',	'S02671A',	'S02671B',	'S02672A',	'S02672B',	'S0267XA',	'S0267XB',	'S0269XA',	
'S0269XB',	'S0291XA',	'S0291XB',	'S0292XA',	'S0292XB',	'S0300XA',	'S0301XA',	'S0302XA',	'S0303XA',	'S030XXA',	'S065X0A',	
'S065X1A',	'S065X2A',	'S065X3A',	'S065X4A',	'S065X5A',	'S065X6A',	'S065X7A',	'S065X8A',	'S065X9A',	'S066X0A',	'S066X1A',	
'S066X2A',	'S066X3A',	'S066X4A',	'S066X5A',	'S066X6A',	'S066X7A',	'S066X8A',	'S066X9A',	'S12000A',	'S12000B',	'S12001A',	
'S12001B',	'S12100A',	'S12100B',	'S12101A',	'S12101B',	'S12200A',	'S12200B',	'S12201A',	'S12201B',	'S12300A',	'S12300B',	
'S12301A',	'S12301B',	'S12400A',	'S12400B',	'S12401A',	'S12401B',	'S12500A',	'S12500B',	'S12501A',	'S12501B',	'S12600A',	
'S12600B',	'S12601A',	'S12601B',	'S129XXA',	'S22009A',	'S22009B',	'S2220XA',	'S2239XA',	'S2239XB',	'S2249XA',	'S2249XB',	
'S229XXB',	'S32009A',	'S32009B',	'S3210XA',	'S3210XB',	'S322XXA',	'S322XXB',	'S32309A',	'S32309B',	'S32409A',	'S32409B',	
'S32501A',	'S32501B',	'S32502A',	'S32502B',	'S32509A',	'S32509B',	'S32609A',	'S32609B',	'S32810A',	'S32810B',	'S32811A',	
'S32811B',	'S3282XA',	'S3282XB',	'S3289XA',	'S3289XB',	'S329XXA',	'S329XXB',	'S42009A',	'S42009B',	'S42013A',	'S42013B',	
'S42016A',	'S42016B',	'S42019A',	'S42019B',	'S42023A',	'S42023B',	'S42026A',	'S42026B',	'S42033A',	'S42033B',	'S42036A',	
'S42036B',	'S42109A',	'S42109B',	'S42113A',	'S42113B',	'S42116A',	'S42116B',	'S42123A',	'S42123B',	'S42126A',	'S42126B',	
'S42133A',	'S42133B',	'S42136A',	'S42136B',	'S42143A',	'S42143B',	'S42146A',	'S42146B',	'S42153A',	'S42153B',	'S42156A',	
'S42156B',	'S42199A',	'S42199B',	'S42209A',	'S42209B',	'S42213A',	'S42213B',	'S42216A',	'S42216B',	'S42253A',	'S42253B',	
'S42256A',	'S42256B',	'S42293A',	'S42293B',	'S42295A',	'S42296A',	'S42296B',	'S42309A',	'S42309B',	'S42399A',	'S42399B',	
'S42409A',	'S42409B',	'S42413A',	'S42413B',	'S42416A',	'S42416B',	'S42433A',	'S42436A',	'S42443A',	'S42446A',	'S42453A',	
'S42453B',	'S42456A',	'S42456B',	'S42463A',	'S42463B',	'S42466A',	'S42466B',	'S42473A',	'S42473B',	'S42476A',	'S42476B',	
'S42493A',	'S42493B',	'S42496A',	'S42496B',	'S43006A',	'S43016A',	'S43026A',	'S43036A',	'S43086A',	'S43109A',	'S52009A',	
'S52009B',	'S52009C',	'S52019A',	'S52023A',	'S52023B',	'S52023C',	'S52026A',	'S52026B',	'S52026C',	'S52043A',	'S52043B',	
'S52043C',	'S52046A',	'S52046B',	'S52046C',	'S52099A',	'S52099B',	'S52099C',	'S52109A',	'S52109B',	'S52109C',	'S52119A',	
'S52123A',	'S52123B',	'S52123C',	'S52126A',	'S52126B',	'S52126C',	'S52133A',	'S52133B',	'S52133C',	'S52136A',	'S52136B',	
'S52136C',	'S52189A',	'S52189B',	'S52189C',	'S52209A',	'S52209B',	'S52209C',	'S52279A',	'S52279B',	'S52279C',	'S52309A',	
'S52309B',	'S52309C',	'S52509A',	'S52509B',	'S52509C',	'S52529A',	'S52539A',	'S52539B',	'S52539C',	'S52549A',	'S52609A',	
'S52609B',	'S52609C',	'S52629A',	'S5290XA',	'S5290XB',	'S5290XC',	'S53006A',	'S53016A',	'S53026A',	'S53096A',	'S53106A',	
'S53116A',	'S53136A',	'S53146A',	'S53196A',	'S59109A',	'S62009A',	'S62009B',	'S62109A',	'S62109B',	'S62113A',	'S62113B',	
'S62116A',	'S62116B',	'S62123A',	'S62123B',	'S62126A',	'S62126B',	'S62133A',	'S62133B',	'S62136A',	'S62136B',	'S62143A',	
'S62143B',	'S62146A',	'S62146B',	'S62153A',	'S62153B',	'S62156A',	'S62156B',	'S62163A',	'S62163B',	'S62166A',	'S62166B',	
'S62173A',	'S62173B',	'S62176A',	'S62176B',	'S62183A',	'S62183B',	'S62186A',	'S62186B',	'S6290XA',	'S6290XB',	'S72009A',	
'S72009B',	'S72009C',	'S72019A',	'S72019B',	'S72019C',	'S72023A',	'S72023B',	'S72023C',	'S72026A',	'S72026B',	'S72026C',	
'S72033A',	'S72033B',	'S72033C',	'S72036A',	'S72036B',	'S72036C',	'S72043A',	'S72043B',	'S72043C',	'S72046A',	'S72046B',	
'S72046C',	'S72099A',	'S72099B',	'S72099C',	'S72109A',	'S72109B',	'S72109C',	'S72143A',	'S72143B',	'S72143C',	'S72146A',	
'S72146B',	'S72146C',	'S7223XA',	'S7223XB',	'S7223XC',	'S7226XA',	'S7226XB',	'S7226XC',	'S72309A',	'S72309B',	'S72309C',	
'S72409A',	'S72409B',	'S72409C',	'S72413A',	'S72413B',	'S72413C',	'S72416A',	'S72416B',	'S72416C',	'S72443A',	'S72443B',	
'S72443C',	'S72446A',	'S72446B',	'S72446C',	'S72453A',	'S72453B',	'S72453C',	'S72456A',	'S72456B',	'S72456C',	'S72499A',	
'S72499B',	'S72499C',	'S7290XA',	'S7290XB',	'S7290XC',	'S73006A',	'S73016A',	'S73026A',	'S73036A',	'S82009A',	'S82009B',	
'S82009C',	'S82109A',	'S82109B',	'S82109C',	'S82169A',	'S82201A',	'S82201B',	'S82201C',	'S82209A',	'S82209B',	'S82209C',	
'S82319A',	'S82401A',	'S82401B',	'S82401C',	'S82409A',	'S82409B',	'S82409C',	'S8253XA',	'S8253XB',	'S8253XC',	'S8256XA',	
'S8256XB',	'S8256XC',	'S8263XA',	'S8263XB',	'S8263XC',	'S8266XA',	'S8266XB',	'S8266XC',	'S82819A',	'S82829A',	'S82839A',	
'S82839B',	'S82839C',	'S82843A',	'S82843B',	'S82843C',	'S82846A',	'S82846B',	'S82846C',	'S82853A',	'S82853B',	'S82853C',	
'S82856A',	'S82856B',	'S82856C',	'S82899A',	'S82899B',	'S82899C',	'S8290XA',	'S8290XB',	'S83106A',	'S83116A',	'S83126A',	
'S83136A',	'S83146A',	'S83196A',	'S92009A',	'S92009B',	'S99009A',	'S99009B',	'S99019A',	'S99019B',	'S99029A',	'S99029B',	
'S99039A',	'S99039B',	'S99049A',	'S99049B',	'S99099A',	'S99099B',	'T07', 'T148',	'T148XXA',         'S02110A',	'S02110B',	
'S02111A',	'S02111B',	'S02112A',	'S02112B',	'S02113A',	'S02113B',	'S02118A',	'S02118B',	'S02119A',	'S02119B',	'S0211AA',	
'S0211AB',	'S0211BA',	'S0211BB',	'S0211CA',	'S0211CB',	'S0211DA',	'S0211DB',	'S0211EA',	'S0211EB',	'S0211FA',	'S0211FB',	
'S0211GA',	'S0211GB',	'S0211HA',	'S0211HB',	'S0219XA',	'S0219XB',	'S02411A',	'S02411B',	'S02412A',	'S02412B',	'S02413A',	
'S02413B',	'S0280XA',	'S0280XB',	'S0281XA',	'S0281XB',	'S0282XA',	'S0282XB',	'S028XXA',	'S028XXB',	'S1201XA',	'S1201XB',	
'S1202XA',	'S1202XB',	'S12030A',	'S12030B',	'S12031A',	'S12031B',	'S12040A',	'S12040B',	'S12041A',	'S12041B',	'S12090A',	
'S12090B',	'S12091A',	'S12091B',	'S12110A',	'S12110B',	'S12111A',	'S12111B',	'S12112A',	'S12112B',	'S12120A',	'S12120B',	
'S12121A',	'S12121B',	'S12130A',	'S12130B',	'S12131A',	'S12131B',	'S1214XA',	'S1214XB',	'S12150A',	'S12150B',	'S12151A',	
'S12151B',	'S12190A',	'S12190B',	'S12191A',	'S12191B',	'S12230A',	'S12230B',	'S12231A',	'S12231B',	'S1224XA',	'S1224XB',	
'S12250A',	'S12250B',	'S12251A',	'S12251B',	'S12290A',	'S12290B',	'S12291A',	'S12291B',	'S12330A',	'S12330B',	'S12331A',	
'S12331B',	'S1234XA',	'S1234XB',	'S12350A',	'S12350B',	'S12351A',	'S12351B',	'S12390A',	'S12390B',	'S12391A',	'S12391B',	
'S12430A',	'S12430B',	'S12431A',	'S12431B',	'S1244XA',	'S1244XB',	'S12450A',	'S12450B',	'S12451A',	'S12451B',	'S12490A',	
'S12490B',	'S12491A',	'S12491B',	'S12530A',	'S12530B',	'S12531A',	'S12531B',	'S1254XA',	'S1254XB',	'S12550A',	'S12550B',	
'S12551A',	'S12551B',	'S12590A',	'S12590B',	'S12591A',	'S12591B',	'S12630A',	'S12630B',	'S12631A',	'S12631B',	'S1264XA',	
'S1264XB',	'S12650A',	'S12650B',	'S12651A',	'S12651B',	'S12690A',	'S12690B',	'S12691A',	'S12691B',	'S128XXA',	'S2221XA',	
'S2222XA',	'S2223XA',	'S2224XA',	'S2231XA',	'S2231XB',	'S2232XA',	'S2232XB',	'S2241XA',	'S2241XB',	'S2242XA',	'S2242XB',	
'S2243XA',	'S2243XB',	'S32301A',	'S32301B',	'S32302A',	'S32302B',	'S32311A',	'S32311B',	'S32312A',	'S32312B',	'S32313A',	
'S32313B',	'S32314A',	'S32314B',	'S32315A',	'S32315B',	'S32316A',	'S32316B',	'S32391A',	'S32391B',	'S32392A',	'S32392B',	
'S32399A',	'S32399B',	'S32401A',	'S32401B',	'S32402A',	'S32402B',	'S32411A',	'S32411B',	'S32412A',	'S32412B',	'S32413A',	
'S32413B',	'S32414A',	'S32414B',	'S32415A',	'S32415B',	'S32416A',	'S32416B',	'S32421A',	'S32421B',	'S32422A',	'S32422B',	
'S32423A',	'S32423B',	'S32424A',	'S32424B',	'S32425A',	'S32425B',	'S32426A',	'S32426B',	'S32431A',	'S32431B',	'S32432A',	
'S32432B',	'S32433A',	'S32433B',	'S32434A',	'S32434B',	'S32435A',	'S32435B',	'S32436A',	'S32436B',	'S32441A',	'S32441B',	
'S32442A',	'S32442B',	'S32443A',	'S32443B',	'S32444A',	'S32444B',	'S32445A',	'S32445B',	'S32446A',	'S32446B',	'S32451A',	
'S32451B',	'S32452A',	'S32452B',	'S32453A',	'S32453B',	'S32454A',	'S32454B',	'S32455A',	'S32455B',	'S32456A',	'S32456B',	
'S32461A',	'S32461B',	'S32462A',	'S32462B',	'S32463A',	'S32463B',	'S32464A',	'S32464B',	'S32465A',	'S32465B',	'S32466A',	
'S32466B',	'S32471A',	'S32471B',	'S32472A',	'S32472B',	'S32473A',	'S32473B',	'S32474A',	'S32474B',	'S32475A',	'S32475B',	
'S32476A',	'S32476B',	'S32481A',	'S32481B',	'S32482A',	'S32482B',	'S32483A',	'S32483B',	'S32484A',	'S32484B',	'S32485A',	
'S32485B',	'S32486A',	'S32486B',	'S32491A',	'S32491B',	'S32492A',	'S32492B',	'S32499A',	'S32499B',	'S32511A',	'S32511B',	
'S32512A',	'S32512B',	'S32519A',	'S32519B',	'S32591A',	'S32591B',	'S32592A',	'S32592B',	'S32599A',	'S32599B',	'S32601A',	
'S32601B',	'S32602A',	'S32602B',	'S32611A',	'S32611B',	'S32612A',	'S32612B',	'S32613A',	'S32613B',	'S32614A',	'S32614B',	
'S32615A',	'S32615B',	'S32616A',	'S32616B',	'S32691A',	'S32691B',	'S32692A',	'S32692B',	'S32699A',	'S32699B',	'S42001A',	
'S42001B',	'S42002A',	'S42002B',	'S42011A',	'S42011B',	'S42012A',	'S42012B',	'S42014A',	'S42014B',	'S42015A',	'S42015B',	
'S42017A',	'S42017B',	'S42018A',	'S42018B',	'S42021A',	'S42021B',	'S42022A',	'S42022B',	'S42024A',	'S42024B',	'S42025A',	
'S42025B',	'S42031A',	'S42031B',	'S42032A',	'S42032B',	'S42034A',	'S42034B',	'S42035A',	'S42035B',	'S42101A',	'S42101B',	
'S42102A',	'S42102B',	'S42111A',	'S42111B',	'S42112A',	'S42112B',	'S42114A',	'S42114B',	'S42115A',	'S42115B',	'S42121A',	
'S42121B',	'S42122A',	'S42122B',	'S42124A',	'S42124B',	'S42125A',	'S42125B',	'S42131A',	'S42131B',	'S42132A',	'S42132B',	
'S42134A',	'S42134B',	'S42135A',	'S42135B',	'S42141A',	'S42141B',	'S42142A',	'S42142B',	'S42144A',	'S42144B',	'S42145A',	
'S42145B',	'S42151A',	'S42151B',	'S42152A',	'S42152B',	'S42154A',	'S42154B',	'S42155A',	'S42155B',	'S42192A',	'S42192B',	
'S42201A',	'S42201B',	'S42202A',	'S42202B',	'S42211A',	'S42211B',	'S42212A',	'S42212B',	'S42214A',	'S42214B',	'S42215A',	
'S42215B',	'S42221A',	'S42221B',	'S42222A',	'S42222B',	'S42223A',	'S42223B',	'S42224A',	'S42224B',	'S42225A',	'S42225B',	
'S42226A',	'S42226B',	'S42231A',	'S42231B',	'S42232A',	'S42232B',	'S42239A',	'S42239B',	'S42241A',	'S42241B',	'S42242A',	
'S42242B',	'S42249A',	'S42249B',	'S42251A',	'S42251B',	'S42252A',	'S42252B',	'S42254A',	'S42254B',	'S42255A',	'S42255B');

%let injury10b= dgns{i} in (	
'S42261A',	'S42261B',	'S42262A',	'S42262B',	'S42263A',	'S42263B',	'S42264A',	'S42264B',	'S42265A',	'S42265B',	'S42266A',	
'S42266B',	'S42271A',	'S42272A',	'S42279A',	'S42291A',	'S42291B',	'S42292A',	'S42292B',	'S42294A',	'S42294B',	'S42295B',	
'S42301A',	'S42301B',	'S42302A',	'S42302B',	'S42311A',	'S42312A',	'S42319A',	'S42321A',	'S42321B',	'S42322A',	'S42322B',	
'S42323A',	'S42323B',	'S42324A',	'S42324B',	'S42325A',	'S42325B',	'S42326A',	'S42326B',	'S42331A',	'S42331B',	'S42332A',	
'S42332B',	'S42333A',	'S42333B',	'S42334A',	'S42334B',	'S42335A',	'S42335B',	'S42336A',	'S42336B',	'S42341A',	'S42341B',	
'S42342A',	'S42342B',	'S42343A',	'S42343B',	'S42344A',	'S42344B',	'S42345A',	'S42345B',	'S42346A',	'S42346B',	'S42351A',	
'S42351B',	'S42352A',	'S42352B',	'S42353A',	'S42353B',	'S42354A',	'S42354B',	'S42355A',	'S42355B',	'S42356A',	'S42356B',	
'S42361A',	'S42361B',	'S42362A',	'S42362B',	'S42363A',	'S42363B',	'S42364A',	'S42364B',	'S42365A',	'S42365B',	'S42366A',	
'S42366B',	'S42391A',	'S42391B',	'S42392A',	'S42392B',	'S42401A',	'S42401B',	'S42402A',	'S42402B',	'S42411A',	'S42411B',	
'S42412A',	'S42412B',	'S42414A',	'S42414B',	'S42415A',	'S42415B',	'S42421A',	'S42421B',	'S42422A',	'S42422B',	'S42423A',	
'S42423B',	'S42424A',	'S42424B',	'S42425A',	'S42425B',	'S42426A',	'S42426B',	'S42431A',	'S42431B',	'S42432A',	'S42432B',	
'S42433B',	'S42434A',	'S42434B',	'S42435A',	'S42435B',	'S42436B',	'S42441A',	'S42441B',	'S42442A',	'S42442B',	'S42443B',	
'S42444A',	'S42444B',	'S42445A',	'S42445B',	'S42446B',	'S42447A',	'S42447B',	'S42448A',	'S42448B',	'S42449A',	'S42449B',	
'S42451A',	'S42451B',	'S42452A',	'S42452B',	'S42454A',	'S42454B',	'S42455A',	'S42455B',	'S42461A',	'S42461B',	'S42462A',	
'S42462B',	'S42464A',	'S42464B',	'S42465A',	'S42465B',	'S42471A',	'S42471B',	'S42472A',	'S42472B',	'S42474A',	'S42474B',	
'S42475A',	'S42475B',	'S42481A',	'S42482A',	'S42489A',	'S42491A',	'S42491B',	'S42492A',	'S42492B',	'S42494A',	'S42494B',	
'S42495A',	'S42495B',	'S4290XA',	'S4290XB',	'S43004A',	'S43005A',	'S43014A',	'S43015A',	'S43024A',	'S43025A',	'S43034A',	
'S43035A',	'S43084A',	'S43085A',	'S43101A',	'S43102A',	'S43121A',	'S43122A',	'S43129A',	'S43131A',	'S43132A',	'S43139A',	
'S43141A',	'S43142A',	'S43149A',	'S43151A',	'S43152A',	'S43159A',	'S43304A',	'S43305A',	'S43306A',	'S43314A',	'S43315A',	
'S43316A',	'S43394A',	'S43395A',	'S43396A',	'S52001A',	'S52001B',	'S52001C',	'S52002A',	'S52002B',	'S52002C',	'S52021A',	
'S52021B',	'S52021C',	'S52022A',	'S52022B',	'S52022C',	'S52024A',	'S52024B',	'S52024C',	'S52025A',	'S52025B',	'S52025C',	
'S52031A',	'S52031B',	'S52031C',	'S52032A',	'S52032B',	'S52032C',	'S52033A',	'S52033B',	'S52033C',	'S52034A',	'S52034B',	
'S52034C',	'S52035A',	'S52035B',	'S52035C',	'S52036A',	'S52036B',	'S52036C',	'S52041A',	'S52041B',	'S52041C',	'S52042A',	
'S52042B',	'S52042C',	'S52044A',	'S52044B',	'S52044C',	'S52045A',	'S52045B',	'S52045C',	'S52091A',	'S52091B',	'S52091C',	
'S52092A',	'S52092B',	'S52092C',	'S52101A',	'S52101B',	'S52101C',	'S52102A',	'S52102B',	'S52102C',	'S52121A',	'S52121B',	
'S52121C',	'S52122A',	'S52122B',	'S52122C',	'S52124A',	'S52124B',	'S52124C',	'S52125A',	'S52125B',	'S52125C',	'S52131A',	
'S52131B',	'S52131C',	'S52132A',	'S52132B',	'S52132C',	'S52134A',	'S52134B',	'S52134C',	'S52135A',	'S52135B',	'S52135C',	
'S52181A',	'S52181B',	'S52181C',	'S52182A',	'S52182B',	'S52182C',	'S52201A',	'S52201B',	'S52201C',	'S52202A',	'S52202B',	
'S52202C',	'S52211A',	'S52212A',	'S52219A',	'S52221A',	'S52221B',	'S52221C',	'S52222A',	'S52222B',	'S52222C',	'S52223A',	
'S52223B',	'S52223C',	'S52224A',	'S52224B',	'S52224C',	'S52225A',	'S52225B',	'S52225C',	'S52226A',	'S52226B',	'S52226C',	
'S52231A',	'S52231B',	'S52231C',	'S52232A',	'S52232B',	'S52232C',	'S52233A',	'S52233B',	'S52233C',	'S52234A',	'S52234B',	
'S52234C',	'S52235A',	'S52235B',	'S52235C',	'S52236A',	'S52236B',	'S52236C',	'S52241A',	'S52241B',	'S52241C',	'S52242A',	
'S52242B',	'S52242C',	'S52243A',	'S52243B',	'S52243C',	'S52244A',	'S52244B',	'S52244C',	'S52245A',	'S52245B',	'S52245C',	
'S52246A',	'S52246B',	'S52246C',	'S52251A',	'S52251B',	'S52251C',	'S52252A',	'S52252B',	'S52252C',	'S52253A',	'S52253B',	
'S52253C',	'S52254A',	'S52254B',	'S52254C',	'S52255A',	'S52255B',	'S52255C',	'S52256A',	'S52256B',	'S52256C',	'S52261A',	
'S52261B',	'S52261C',	'S52262A',	'S52262B',	'S52262C',	'S52263A',	'S52263B',	'S52263C',	'S52264A',	'S52264B',	'S52264C',	
'S52265A',	'S52265B',	'S52265C',	'S52266A',	'S52266B',	'S52266C',	'S52271A',	'S52271B',	'S52271C',	'S52272A',	'S52272B',	
'S52272C',	'S52281A',	'S52281B',	'S52281C',	'S52282A',	'S52282B',	'S52282C',	'S52283A',	'S52283B',	'S52283C',	'S52291A',	
'S52291B',	'S52291C',	'S52292A',	'S52292B',	'S52292C',	'S52299A',	'S52299B',	'S52299C',	'S52301A',	'S52301B',	'S52301C',	
'S52302A',	'S52302B',	'S52302C',	'S52311A',	'S52312A',	'S52319A',	'S52321A',	'S52321B',	'S52321C',	'S52322A',	'S52322B',	
'S52322C',	'S52323A',	'S52323B',	'S52323C',	'S52324A',	'S52324B',	'S52324C',	'S52325A',	'S52325B',	'S52325C',	'S52326A',	
'S52326B',	'S52326C',	'S52331A',	'S52331B',	'S52331C',	'S52332A',	'S52332B',	'S52332C',	'S52333A',	'S52333B',	'S52333C',	
'S52334A',	'S52334B',	'S52334C',	'S52335A',	'S52335B',	'S52335C',	'S52336A',	'S52336B',	'S52336C',	'S52341A',	'S52341B',	
'S52341C',	'S52342A',	'S52342B',	'S52342C',	'S52343A',	'S52343B',	'S52343C',	'S52344A',	'S52344B',	'S52344C',	'S52345A',	
'S52345B',	'S52345C',	'S52346A',	'S52346B',	'S52346C',	'S52351A',	'S52351B',	'S52351C',	'S52352A',	'S52352B',	'S52352C',	
'S52353A',	'S52353B',	'S52353C',	'S52354A',	'S52354B',	'S52354C',	'S52355A',	'S52355B',	'S52355C',	'S52356A',	'S52356B',	
'S52356C',	'S52361A',	'S52361B',	'S52361C',	'S52362A',	'S52362B',	'S52362C',	'S52363A',	'S52363B',	'S52363C',	'S52364A',	
'S52364B',	'S52364C',	'S52365A',	'S52365B',	'S52365C',	'S52366A',	'S52366B',	'S52366C',	'S52371A',	'S52371B',	'S52371C',	
'S52372A',	'S52372B',	'S52372C',	'S52379A',	'S52379B',	'S52379C',	'S52381A',	'S52381B',	'S52381C',	'S52382A',	'S52382B',	
'S52382C',	'S52389A',	'S52389B',	'S52389C',	'S52391A',	'S52391B',	'S52391C',	'S52392A',	'S52392B',	'S52392C',	'S52399A',	
'S52399B',	'S52399C',	'S52501A',	'S52501B',	'S52501C',	'S52502A',	'S52502B',	'S52502C',	'S52511A',	'S52511B',	'S52511C',	
'S52512A',	'S52512B',	'S52512C',	'S52513A',	'S52513B',	'S52513C',	'S52514A',	'S52514B',	'S52514C',	'S52515A',	'S52515B',	
'S52515C',	'S52516A',	'S52516B',	'S52516C',	'S52531A',	'S52531B',	'S52531C',	'S52532A',	'S52532B',	'S52532C',	'S52541A',	
'S52541B',	'S52541C',	'S52542A',	'S52542B',	'S52542C',	'S52549B',	'S52549C',	'S52551A',	'S52551B',	'S52551C',	'S52552A',	
'S52552B',	'S52552C',	'S52559A',	'S52559B',	'S52559C',	'S52561A',	'S52561B',	'S52561C',	'S52562A',	'S52562B',	'S52562C',	
'S52569A',	'S52569B',	'S52569C',	'S52571A',	'S52571B',	'S52571C',	'S52572A',	'S52572B',	'S52572C',	'S52579A',	'S52579B',	
'S52579C',	'S52591A',	'S52591B',	'S52591C',	'S52592A',	'S52592B',	'S52592C',	'S52599A',	'S52599B',	'S52599C',	'S52601A',	
'S52601B',	'S52601C',	'S52602A',	'S52602B',	'S52602C',	'S52611A',	'S52611B',	'S52611C',	'S52612A',	'S52612B',	'S52612C',	
'S52613A',	'S52613B',	'S52613C',	'S52614A',	'S52614B',	'S52614C',	'S52615A',	'S52615B',	'S52615C',	'S52616A',	'S52616B',	
'S52616C',	'S52691A',	'S52691B',	'S52691C',	'S52692A',	'S52692B',	'S52692C',	'S52699A',	'S52699B',	'S52699C',	'S5291XC',	
'S5292XC',	'S62001A',	'S62001B',	'S62002A',	'S62002B',	'S62011A',	'S62011B',	'S62012A',	'S62012B',	'S62013A',	'S62013B',	
'S62014A',	'S62014B',	'S62015A',	'S62015B',	'S62016A',	'S62016B',	'S62021A',	'S62021B',	'S62022A',	'S62022B',	'S62023A',	
'S62023B',	'S62024A',	'S62024B',	'S62025A',	'S62025B',	'S62026A',	'S62026B',	'S62031A',	'S62031B',	'S62032A',	'S62032B',
'S62033A',	'S62033B',	'S62034A',	'S62034B',	'S62035A',	'S62035B',	'S62036A',	'S62036B',	'S62101A',	'S62101B',	'S62102A',
'S62102B',	'S62111A',	'S62111B',	'S62112A',	'S62112B',	'S62114A',	'S62114B',	'S62115A',	'S62115B',	'S62121A',	'S62121B',	
'S62122A',	'S62122B',	'S62124A',	'S62124B',	'S62125A',	'S62125B',	'S62131A',	'S62131B',	'S62132A',	'S62132B',	'S62134A',	
'S62134B',	'S62135A',	'S62135B',	'S62141A',	'S62141B',	'S62142A',	'S62142B',	'S62144A',	'S62144B',	'S62145A',	'S62145B',	
'S62151A',	'S62151B',	'S62152A',	'S62152B',	'S62154A',	'S62154B',	'S62155A',	'S62155B',	'S62161A',	'S62161B',	'S62162A',	
'S62162B',	'S62164A',	'S62164B',	'S62165A',	'S62165B',	'S62171A',	'S62171B',	'S62172A',	'S62172B',	'S62174A',	'S62174B',	
'S62175A',	'S62175B',	'S62181A',	'S62181B',	'S62182A',	'S62182B',	'S62184A',	'S62184B',	'S62185A',	'S62185B',	'S6291XA',	
'S6291XB',	'S6292XA',	'S6292XB',	'S72001A',	'S72001B',	'S72001C',	'S72002A',	'S72002B',	'S72002C',	'S72011A',	'S72011B',	
'S72011C',	'S72012A',	'S72012B',	'S72012C',	'S72021A',	'S72021B',	'S72021C',	'S72022A',	'S72022B',	'S72022C',	'S72024A',	
'S72024B',	'S72024C',	'S72025A',	'S72025B',	'S72025C',	'S72031A',	'S72031B',	'S72031C',	'S72032A',	'S72032B',	'S72032C',	
'S72034A',	'S72034B',	'S72034C',	'S72035A',	'S72035B',	'S72035C',	'S72041A',	'S72041B',	'S72041C',	'S72042A',	'S72042B',	
'S72042C',	'S72044A',	'S72044B',	'S72044C',	'S72045A',	'S72045B',	'S72045C',	'S72051A',	'S72051B',	'S72051C',	'S72052A',	
'S72052B',	'S72052C',	'S72059A',	'S72059B',	'S72059C',	'S72061A',	'S72061B',	'S72061C',	'S72062A',	'S72062B',	'S72062C',	
'S72063A',	'S72063B',	'S72063C',	'S72064A',	'S72064B',	'S72064C',	'S72065A',	'S72065B',	'S72065C',	'S72066A',	'S72066B',	
'S72066C',	'S72091A',	'S72091B',	'S72091C',	'S72092A',	'S72092B',	'S72092C',	'S72101A',	'S72101B',	'S72101C',	'S72102A',	
'S72102B',	'S72102C',	'S72111A',	'S72111B',	'S72111C',	'S72112A',	'S72112B',	'S72112C',	'S72113A',	'S72113B',	'S72113C',	
'S72114A',	'S72114B',	'S72114C',	'S72115A',	'S72115B',	'S72115C',	'S72116A',	'S72116B',	'S72116C',	'S72121A',	'S72121B',	
'S72121C',	'S72122A',	'S72122B',	'S72122C',	'S72123A',	'S72123B',	'S72123C',	'S72124A',	'S72124B',	'S72124C',	'S72125A',	
'S72125B',	'S72125C',	'S72126A',	'S72126B',	'S72126C',	'S72131A',	'S72131B',	'S72131C',	'S72132A',	'S72132B',	'S72132C',
'S72133A',	'S72133B',	'S72133C',	'S72134A',	'S72134B',	'S72134C',	'S72135A',	'S72135B',	'S72135C',	'S72136A',	'S72136B',	
'S72136C',	'S72141A',	'S72141B',	'S72141C',	'S72142A',	'S72142B',	'S72142C',	'S72144A',	'S72144B',	'S72144C',	'S72145A',	
'S72145B',	'S72145C',	'S7221XA',	'S7221XB',	'S7221XC',	'S7222XA',	'S7222XB',	'S7222XC',	'S7224XA',	'S7224XB',	'S7224XC',	
'S7225XA',	'S7225XB',	'S7225XC',	'S72301A',	'S72301B',	'S72301C',	'S72302A',	'S72302B',	'S72302C',	'S72321A',	'S72321B',	
'S72321C',	'S72322A',	'S72322B',	'S72322C',	'S72323A',	'S72323B',	'S72323C',	'S72324A',	'S72324B',	'S72324C',	'S72325A',	
'S72325B',	'S72325C',	'S72326A',	'S72326B',	'S72326C',	'S72331A',	'S72331B',	'S72331C',	'S72332A',	'S72332B',	'S72332C',	
'S72333A',	'S72333B',	'S72333C',	'S72334A',	'S72334B',	'S72334C',	'S72335A',	'S72335B',	'S72335C',	'S72336A',	'S72336B',	
'S72336C',	'S72341A',	'S72341B',	'S72341C',	'S72342A',	'S72342B',	'S72342C',	'S72343A',	'S72343B',	'S72343C',	'S72344A');

%let injury10c= dgns{i} in (	
'S72344B',	'S72344C',	'S72345A',	'S72345B',	'S72345C',	'S72346A',	'S72346B',	'S72346C',	'S72351A',	'S72351B',	'S72351C',	
'S72352A',	'S72352B',	'S72352C',	'S72353A',	'S72353B',	'S72353C',	'S72354A',	'S72354B',	'S72354C',	'S72355A',	'S72355B',	
'S72355C',	'S72356A',	'S72356B',	'S72356C',	'S72361A',	'S72361B',	'S72361C',	'S72362A',	'S72362B',	'S72362C',	'S72363A',	
'S72363B',	'S72363C',	'S72364A',	'S72364B',	'S72364C',	'S72365A',	'S72365B',	'S72365C',	'S72366A',	'S72366B',	'S72366C',	
'S72391A',	'S72391B',	'S72391C',	'S72392A',	'S72392B',	'S72392C',	'S72399A',	'S72399B',	'S72399C',	'S72401A',	'S72401B',	
'S72401C',	'S72402A',	'S72402B',	'S72402C',	'S72411A',	'S72411B',	'S72411C',	'S72412A',	'S72412B',	'S72412C',	'S72414A',	
'S72414B',	'S72414C',	'S72415A',	'S72415B',	'S72415C',	'S72421A',	'S72421B',	'S72421C',	'S72422A',	'S72422B',	'S72422C',	
'S72423A',	'S72423B',	'S72423C',	'S72424A',	'S72424B',	'S72424C',	'S72425A',	'S72425B',	'S72425C',	'S72426A',	'S72426B',	
'S72426C',	'S72431A',	'S72431B',	'S72431C',	'S72432A',	'S72432B',	'S72432C',	'S72433A',	'S72433B',	'S72433C',	'S72434A',	
'S72434B',	'S72434C',	'S72435A',	'S72435B',	'S72435C',	'S72436A',	'S72436B',	'S72436C',	'S72441A',	'S72441B',	'S72441C',	
'S72442A',	'S72442B',	'S72442C',	'S72444A',	'S72444B',	'S72444C',	'S72445A',	'S72445B',	'S72445C',	'S72451A',	'S72451B',	
'S72451C',	'S72452A',	'S72452B',	'S72452C',	'S72454A',	'S72454B',	'S72454C',	'S72455A',	'S72455B',	'S72455C',	'S72461A',	
'S72461B',	'S72461C',	'S72462A',	'S72462B',	'S72462C',	'S72463A',	'S72463B',	'S72463C',	'S72464A',	'S72464B',	'S72464C',	
'S72465A',	'S72465B',	'S72465C',	'S72466A',	'S72466B',	'S72466C',	'S72471A',	'S72472A',	'S72479A',	'S72491A',	'S72491B',	
'S72491C',	'S72492A',	'S72492B',	'S72492C',	'S728X1A',	'S728X1B',	'S728X1C',	'S728X2A',	'S728X2B',	'S728X2C',	'S728X9A',	
'S728X9B',	'S728X9C',	'S7291XB',	'S7291XC',	'S7292XB',	'S7292XC',	'S73004A',	'S73005A',	'S73014A',	'S73015A',	'S73024A',	
'S73025A',	'S73034A',	'S73035A',	'S73044A',	'S73045A',	'S73046A',	'S82001A',	'S82001B',	'S82001C',	'S82002A',	'S82002B',	
'S82002C',	'S82011A',	'S82011B',	'S82011C',	'S82012A',	'S82012B',	'S82012C',	'S82013A',	'S82013B',	'S82013C',	'S82014A',	
'S82014B',	'S82014C',	'S82015A',	'S82015B',	'S82015C',	'S82016A',	'S82016B',	'S82016C',	'S82021A',	'S82021B',	'S82021C',	
'S82022A',	'S82022B',	'S82022C',	'S82023A',	'S82023B',	'S82023C',	'S82024A',	'S82024B',	'S82024C',	'S82025A',	'S82025B',	
'S82025C',	'S82026A',	'S82026B',	'S82026C',	'S82031A',	'S82031B',	'S82031C',	'S82032A',	'S82032B',	'S82032C',	'S82033A',	
'S82033B',	'S82033C',	'S82034A',	'S82034B',	'S82034C',	'S82035A',	'S82035B',	'S82035C',	'S82036A',	'S82036B',	'S82036C',	
'S82041A',	'S82041B',	'S82041C',	'S82042A',	'S82042B',	'S82042C',	'S82043A',	'S82043B',	'S82043C',	'S82044A',	'S82044B',	
'S82044C',	'S82045A',	'S82045B',	'S82045C',	'S82046A',	'S82046B',	'S82046C',	'S82091A',	'S82091B',	'S82091C',	'S82092A',	
'S82092B',	'S82092C',	'S82099A',	'S82099B',	'S82099C',	'S82101C',	'S82102A',	'S82102B',	'S82102C',	'S82111A',	'S82111B',	
'S82111C',	'S82112A',	'S82112B',	'S82112C',	'S82113A',	'S82113B',	'S82113C',	'S82114A',	'S82114B',	'S82114C',	'S82115A',	
'S82115B',	'S82115C',	'S82116A',	'S82116B',	'S82116C',	'S82121A',	'S82121B',	'S82121C',	'S82122A',	'S82122B',	'S82122C',	
'S82123A',	'S82123B',	'S82123C',	'S82124A',	'S82124B',	'S82124C',	'S82125A',	'S82125B',	'S82125C',	'S82126A',	'S82126B',	
'S82126C',	'S82131A',	'S82131B',	'S82131C',	'S82132A',	'S82132B',	'S82132C',	'S82133A',	'S82133B',	'S82133C',	'S82134A',	
'S82134B',	'S82134C',	'S82135A',	'S82135B',	'S82135C',	'S82136A',	'S82136B',	'S82136C',	'S82141A',	'S82141B',	'S82141C',	
'S82142A',	'S82142B',	'S82142C',	'S82143A',	'S82143B',	'S82143C',	'S82144A',	'S82144B',	'S82144C',	'S82145A',	'S82145B',	
'S82145C',	'S82146A',	'S82146B',	'S82146C',	'S82151A',	'S82151B',	'S82151C',	'S82152A',	'S82152B',	'S82152C',	'S82153A',	
'S82153B',	'S82153C',	'S82154A',	'S82154B',	'S82154C',	'S82155A',	'S82155B',	'S82155C',	'S82156A',	'S82156B',	'S82156C',	
'S82191A',	'S82191B',	'S82191C',	'S82192A',	'S82192B',	'S82192C',	'S82199A',	'S82199B',	'S82199C',	'S82202C',	'S82221A',	
'S82221B',	'S82221C',	'S82222A',	'S82222B',	'S82222C',	'S82223A',	'S82223B',	'S82223C',	'S82224A',	'S82224B',	'S82224C',	
'S82225A',	'S82225B',	'S82225C',	'S82226A',	'S82226B',	'S82226C',	'S82231A',	'S82231B',	'S82231C',	'S82232A',	'S82232B',	
'S82232C',	'S82233A',	'S82233B',	'S82233C',	'S82234A',	'S82234B',	'S82234C',	'S82235A',	'S82235B',	'S82235C',	'S82236A',	
'S82236B',	'S82236C',	'S82241A',	'S82241B',	'S82241C',	'S82242A',	'S82242B',	'S82242C',	'S82243A',	'S82243B',	'S82243C',	
'S82244A',	'S82244B',	'S82244C',	'S82245A',	'S82245B',	'S82245C',	'S82246A',	'S82246B',	'S82246C',	'S82251A',	'S82251B',	
'S82251C',	'S82252A',	'S82252B',	'S82252C',	'S82253A',	'S82253B',	'S82253C',	'S82254A',	'S82254B',	'S82254C',	'S82255A',	
'S82255B',	'S82255C',	'S82256A',	'S82256B',	'S82256C',	'S82261A',	'S82261B',	'S82261C',	'S82262A',	'S82262B',	'S82262C',	
'S82263A',	'S82263B',	'S82263C',	'S82264A',	'S82264B',	'S82264C',	'S82265A',	'S82265B',	'S82265C',	'S82266A',	'S82266B',	
'S82266C',	'S82291A',	'S82291B',	'S82291C',	'S82292A',	'S82292B',	'S82292C',	'S82299A',	'S82299B',	'S82299C',	'S82301A',	
'S82301B',	'S82301C',	'S82302A',	'S82302B',	'S82302C',	'S82309A',	'S82309B',	'S82309C',	'S82391A',	'S82391B',	'S82391C',	
'S82392A',	'S82392B',	'S82392C',	'S82399A',	'S82399B',	'S82399C',	'S82402C',	'S82421A',	'S82421B',	'S82421C',	'S82422A',	
'S82422B',	'S82422C',	'S82423A',	'S82423B',	'S82423C',	'S82424A',	'S82424B',	'S82424C',	'S82425A',	'S82425B',	'S82425C',	
'S82426A',	'S82426B',	'S82426C',	'S82431A',	'S82431B',	'S82431C',	'S82432A',	'S82432B',	'S82432C',	'S82433A',	'S82433B',	
'S82433C',	'S82434A',	'S82434B',	'S82434C',	'S82435A',	'S82435B',	'S82435C',	'S82436A',	'S82436B',	'S82436C',	'S82441A',	
'S82441B',	'S82441C',	'S82442A',	'S82442B',	'S82442C',	'S82443A',	'S82443B',	'S82443C',	'S82444A',	'S82444B',	'S82444C',	
'S82445A',	'S82445B',	'S82445C',	'S82446A',	'S82446B',	'S82446C',	'S82451A',	'S82451B',	'S82451C',	'S82452A',	'S82452B',	
'S82452C',	'S82453A',	'S82453B',	'S82453C',	'S82454A',	'S82454B',	'S82454C',	'S82455A',	'S82455B',	'S82455C',	'S82456A',	
'S82456B',	'S82456C',	'S82461A',	'S82461B',	'S82461C',	'S82462A',	'S82462B',	'S82462C',	'S82463A',	'S82463B',	'S82463C',	
'S82464A',	'S82464B',	'S82464C',	'S82465A',	'S82465B',	'S82465C',	'S82466A',	'S82466B',	'S82466C',	'S82491A',	'S82491B',	
'S82491C',	'S82492A',	'S82492B',	'S82492C',	'S82499A',	'S82499B',	'S82499C',	'S8251XA',	'S8251XB',	'S8251XC',	'S8252XA',	
'S8252XB',	'S8252XC',	'S8254XA',	'S8254XB',	'S8254XC',	'S8255XA',	'S8255XB',	'S8255XC',	'S8261XA',	'S8261XB',	'S8261XC',	
'S8262XA',	'S8262XB',	'S8262XC',	'S8264XA',	'S8264XB',	'S8264XC',	'S8265XA',	'S8265XB',	'S8265XC',	'S82831C',	'S82832C',	
'S82841A',	'S82841B',	'S82841C',	'S82842A',	'S82842B',	'S82842C',	'S82844A',	'S82844B',	'S82844C',	'S82845A',	'S82845B',	
'S82845C',	'S82851A',	'S82851B',	'S82851C',	'S82852A',	'S82852B',	'S82852C',	'S82854A',	'S82854B',	'S82854C',	'S82855A',	
'S82855B',	'S82855C',	'S82861A',	'S82861B',	'S82861C',	'S82862A',	'S82862B',	'S82862C',	'S82863A',	'S82863B',	'S82863C',	
'S82864A',	'S82864B',	'S82864C',	'S82865A',	'S82865B',	'S82865C',	'S82866A',	'S82866B',	'S82866C',	'S82871A',	'S82871B',	
'S82871C',	'S82872A',	'S82872B',	'S82872C',	'S82873A',	'S82873B',	'S82873C',	'S82874A',	'S82874B',	'S82874C',	'S82875A',	
'S82875B',	'S82875C',	'S82876A',	'S82876B',	'S82876C',	'S82891A',	'S82891B',	'S82891C',	'S82892A',	'S82892B',	'S82892C',	
'S8290XC',	'S8291XC',	'S8292XC',	'S83004A',	'S83005A',	'S83014A',	'S83015A',	'S83094A',	'S83095A',	'S83096A',	'S83104A',	
'S83105A',	'S83106A',	'S83114A',	'S83115A',	'S83124A',	'S83125A',	'S83134A',	'S83135A',	'S83144A',	'S83145A',	'S83194A',	
'S83195A',	'S92001A',	'S92001B',	'S92002A',	'S92002B',	'S92011A',	'S92011B',	'S92012A',	'S92012B',	'S92013A',	'S92013B',	
'S92014A',	'S92014B',	'S92015A',	'S92015B',	'S92016A',	'S92016B',	'S92021A',	'S92021B',	'S92022A',	'S92022B',	'S92023A',	
'S92023B',	'S92024A',	'S92024B',	'S92025A',	'S92025B',	'S92026A',	'S92026B',	'S92031A',	'S92031B',	'S92032A',	'S92032B',	
'S92033A',	'S92033B',	'S92034A',	'S92034B',	'S92035A',	'S92035B',	'S92036A',	'S92036B',	'S92041A',	'S92041B',	'S92042A',	
'S92042B',	'S92043A',	'S92043B',	'S92044A',	'S92044B',	'S92045A',	'S92045B',	'S92046A',	'S92046B',	'S92051A',	'S92051B',	
'S92052A',	'S92052B',	'S92053A',	'S92053B',	'S92054A',	'S92054B',	'S92055A',	'S92055B',	'S92056A',	'S92056B',	'S92061A',	
'S92061B',	'S92062A',	'S92062B',	'S92063A',	'S92063B',	'S92064A',	'S92064B',	'S92065A',	'S92065B',	'S92066A',	'S92066B',  
'S4291XA',  'S4292XA',  'S4291XA',  'S5292XA',  'S4291XB',  'S4292XB',  'S4291XB',  'S5292XB',  'S5291XA',  'S4292XA',  'S5291XA',
'S5292XA',  'S5291XB',  'S4292XB',  'S5291XB',  'S5292XB',  'S52011A',  'S52111A',  'S52012A',  'S52112A',  'S52621A',  'S52521A', 
'S52622A',  'S52522A',  'S7290XE',  'S4290XB',  'S7290XE',  'S5290XB',  'S7291XA',  'S7292XA',  'S7291XA',  'S8292XA',  'S7291XE', 
'S7292XE',  'S7291XE',  'S8292XB',  'S82101A',  'S82831A',  'S82101B',  'S82831B',  'S82102A',  'S82832A',  'S82102B',  'S82832B', 
'S82161A',  'S82811A',  'S82162A',  'S82812A',  'S82202A',  'S82402A',  'S82202B',  'S82402B',  'S82311A',  'S82821A',  'S82312A', 
'S82822A',  'S8291XA',  'S7292XA',  'S8291XA',  'S8292XA',  'S8291XB',  'S7292XE',  'S8291XB',  'S8292XB',  'S83006A',  'S81009A');

%let ldgns9=line_icd_DGNS_cd;
%let lfall9= ('E8800' le &ldgns9. le 'E8889');
%let linjury9=('80000' le &ldgns9. le '80619') or ('8070' le substr(&ldgns9.,1,4) le '8072') or ('8080' le substr(&ldgns9.,1,4) le '8089') or 
		('81000' le &ldgns9. le '81419') or ('8180' le substr(&ldgns9.,1,4) le '8251') or ('8270' le substr(&ldgns9.,1,4) le '8291') or 
		('85200' le &ldgns9. le '85239') or ('8300' le substr(&ldgns9.,1,4) le '8321') or ('83500' le &ldgns9. le '83513') or 
		('83630' le &ldgns9. le '83660');
%let lmotor9= ('E8100' le &ldgns9. le 'E8199');

%let ldgns10=line_icd_DGNS_cd;
%let lfall10= ('W00' le &ldgns10. le 'W19');
%let lmotor10= ('V00' le &ldgns10. le 'V89');
%let linjury10a= &ldgns10. in (
'S020XXA',	'S020XXB',	'S02101A',	'S02101B',	'S02102A',	'S02102B',	'S02109A',	'S02109B',	'S0210XA',	'S0210XB',	'S022XXA',	
'S022XXB',	'S0230XA',	'S0230XB',	'S0231XA',	'S0231XB',	'S0232XA',	'S0232XB',	'S023XXA',	'S023XXB',	'S02400A',	'S02400B',	
'S02401A',	'S02401B',	'S02402A',	'S02402B',	'S0240AA',	'S0240AB',	'S0240BA',	'S0240BB',	'S0240CA',	'S0240CB',	'S0240DA',	
'S0240DB',	'S0240EA',	'S0240EB',	'S0240FA',	'S0240FB',	'S0242XA',	'S0242XB',	'S02600A',	'S02600B',	'S02601A',	'S02601B',	
'S02602A',	'S02602B',	'S02609A',	'S02609B',	'S02610A',	'S02610B',	'S02611A',	'S02611B',	'S02612A',	'S02612B',	'S0261XA',	
'S0261XB',	'S02620A',	'S02620B',	'S02621A',	'S02621B',	'S02622A',	'S02622B',	'S0262XA',	'S0262XB',	'S02630A',	'S02630B',	
'S02631A',	'S02631B',	'S02632A',	'S02632B',	'S0263XA',	'S0263XB',	'S02640A',	'S02640B',	'S02641A',	'S02641B',	'S02642A',	
'S02642B',	'S0264XA',	'S0264XB',	'S02650A',	'S02650B',	'S02651A',	'S02651B',	'S02652A',	'S02652B',	'S0265XA',	'S0265XB',	
'S0266XA',	'S0266XB',	'S02670A',	'S02670B',	'S02671A',	'S02671B',	'S02672A',	'S02672B',	'S0267XA',	'S0267XB',	'S0269XA',	
'S0269XB',	'S0291XA',	'S0291XB',	'S0292XA',	'S0292XB',	'S0300XA',	'S0301XA',	'S0302XA',	'S0303XA',	'S030XXA',	'S065X0A',	
'S065X1A',	'S065X2A',	'S065X3A',	'S065X4A',	'S065X5A',	'S065X6A',	'S065X7A',	'S065X8A',	'S065X9A',	'S066X0A',	'S066X1A',	
'S066X2A',	'S066X3A',	'S066X4A',	'S066X5A',	'S066X6A',	'S066X7A',	'S066X8A',	'S066X9A',	'S12000A',	'S12000B',	'S12001A',	
'S12001B',	'S12100A',	'S12100B',	'S12101A',	'S12101B',	'S12200A',	'S12200B',	'S12201A',	'S12201B',	'S12300A',	'S12300B',	
'S12301A',	'S12301B',	'S12400A',	'S12400B',	'S12401A',	'S12401B',	'S12500A',	'S12500B',	'S12501A',	'S12501B',	'S12600A',	
'S12600B',	'S12601A',	'S12601B',	'S129XXA',	'S22009A',	'S22009B',	'S2220XA',	'S2239XA',	'S2239XB',	'S2249XA',	'S2249XB',	
'S229XXB',	'S32009A',	'S32009B',	'S3210XA',	'S3210XB',	'S322XXA',	'S322XXB',	'S32309A',	'S32309B',	'S32409A',	'S32409B',	
'S32501A',	'S32501B',	'S32502A',	'S32502B',	'S32509A',	'S32509B',	'S32609A',	'S32609B',	'S32810A',	'S32810B',	'S32811A',	
'S32811B',	'S3282XA',	'S3282XB',	'S3289XA',	'S3289XB',	'S329XXA',	'S329XXB',	'S42009A',	'S42009B',	'S42013A',	'S42013B',	
'S42016A',	'S42016B',	'S42019A',	'S42019B',	'S42023A',	'S42023B',	'S42026A',	'S42026B',	'S42033A',	'S42033B',	'S42036A',	
'S42036B',	'S42109A',	'S42109B',	'S42113A',	'S42113B',	'S42116A',	'S42116B',	'S42123A',	'S42123B',	'S42126A',	'S42126B',	
'S42133A',	'S42133B',	'S42136A',	'S42136B',	'S42143A',	'S42143B',	'S42146A',	'S42146B',	'S42153A',	'S42153B',	'S42156A',	
'S42156B',	'S42199A',	'S42199B',	'S42209A',	'S42209B',	'S42213A',	'S42213B',	'S42216A',	'S42216B',	'S42253A',	'S42253B',	
'S42256A',	'S42256B',	'S42293A',	'S42293B',	'S42295A',	'S42296A',	'S42296B',	'S42309A',	'S42309B',	'S42399A',	'S42399B',	
'S42409A',	'S42409B',	'S42413A',	'S42413B',	'S42416A',	'S42416B',	'S42433A',	'S42436A',	'S42443A',	'S42446A',	'S42453A',	
'S42453B',	'S42456A',	'S42456B',	'S42463A',	'S42463B',	'S42466A',	'S42466B',	'S42473A',	'S42473B',	'S42476A',	'S42476B',	
'S42493A',	'S42493B',	'S42496A',	'S42496B',	'S43006A',	'S43016A',	'S43026A',	'S43036A',	'S43086A',	'S43109A',	'S52009A',	
'S52009B',	'S52009C',	'S52019A',	'S52023A',	'S52023B',	'S52023C',	'S52026A',	'S52026B',	'S52026C',	'S52043A',	'S52043B',	
'S52043C',	'S52046A',	'S52046B',	'S52046C',	'S52099A',	'S52099B',	'S52099C',	'S52109A',	'S52109B',	'S52109C',	'S52119A',	
'S52123A',	'S52123B',	'S52123C',	'S52126A',	'S52126B',	'S52126C',	'S52133A',	'S52133B',	'S52133C',	'S52136A',	'S52136B',	
'S52136C',	'S52189A',	'S52189B',	'S52189C',	'S52209A',	'S52209B',	'S52209C',	'S52279A',	'S52279B',	'S52279C',	'S52309A',	
'S52309B',	'S52309C',	'S52509A',	'S52509B',	'S52509C',	'S52529A',	'S52539A',	'S52539B',	'S52539C',	'S52549A',	'S52609A',	
'S52609B',	'S52609C',	'S52629A',	'S5290XA',	'S5290XB',	'S5290XC',	'S53006A',	'S53016A',	'S53026A',	'S53096A',	'S53106A',	
'S53116A',	'S53136A',	'S53146A',	'S53196A',	'S59109A',	'S62009A',	'S62009B',	'S62109A',	'S62109B',	'S62113A',	'S62113B',	
'S62116A',	'S62116B',	'S62123A',	'S62123B',	'S62126A',	'S62126B',	'S62133A',	'S62133B',	'S62136A',	'S62136B',	'S62143A',	
'S62143B',	'S62146A',	'S62146B',	'S62153A',	'S62153B',	'S62156A',	'S62156B',	'S62163A',	'S62163B',	'S62166A',	'S62166B',	
'S62173A',	'S62173B',	'S62176A',	'S62176B',	'S62183A',	'S62183B',	'S62186A',	'S62186B',	'S6290XA',	'S6290XB',	'S72009A',	
'S72009B',	'S72009C',	'S72019A',	'S72019B',	'S72019C',	'S72023A',	'S72023B',	'S72023C',	'S72026A',	'S72026B',	'S72026C',	
'S72033A',	'S72033B',	'S72033C',	'S72036A',	'S72036B',	'S72036C',	'S72043A',	'S72043B',	'S72043C',	'S72046A',	'S72046B',	
'S72046C',	'S72099A',	'S72099B',	'S72099C',	'S72109A',	'S72109B',	'S72109C',	'S72143A',	'S72143B',	'S72143C',	'S72146A',	
'S72146B',	'S72146C',	'S7223XA',	'S7223XB',	'S7223XC',	'S7226XA',	'S7226XB',	'S7226XC',	'S72309A',	'S72309B',	'S72309C',	
'S72409A',	'S72409B',	'S72409C',	'S72413A',	'S72413B',	'S72413C',	'S72416A',	'S72416B',	'S72416C',	'S72443A',	'S72443B',	
'S72443C',	'S72446A',	'S72446B',	'S72446C',	'S72453A',	'S72453B',	'S72453C',	'S72456A',	'S72456B',	'S72456C',	'S72499A',	
'S72499B',	'S72499C',	'S7290XA',	'S7290XB',	'S7290XC',	'S73006A',	'S73016A',	'S73026A',	'S73036A',	'S82009A',	'S82009B',	
'S82009C',	'S82109A',	'S82109B',	'S82109C',	'S82169A',	'S82201A',	'S82201B',	'S82201C',	'S82209A',	'S82209B',	'S82209C',	
'S82319A',	'S82401A',	'S82401B',	'S82401C',	'S82409A',	'S82409B',	'S82409C',	'S8253XA',	'S8253XB',	'S8253XC',	'S8256XA',	
'S8256XB',	'S8256XC',	'S8263XA',	'S8263XB',	'S8263XC',	'S8266XA',	'S8266XB',	'S8266XC',	'S82819A',	'S82829A',	'S82839A',	
'S82839B',	'S82839C',	'S82843A',	'S82843B',	'S82843C',	'S82846A',	'S82846B',	'S82846C',	'S82853A',	'S82853B',	'S82853C',	
'S82856A',	'S82856B',	'S82856C',	'S82899A',	'S82899B',	'S82899C',	'S8290XA',	'S8290XB',	'S83106A',	'S83116A',	'S83126A',	
'S83136A',	'S83146A',	'S83196A',	'S92009A',	'S92009B',	'S99009A',	'S99009B',	'S99019A',	'S99019B',	'S99029A',	'S99029B',	
'S99039A',	'S99039B',	'S99049A',	'S99049B',	'S99099A',	'S99099B',	'T07', 'T148',	'T148XXA',         'S02110A',	'S02110B',	
'S02111A',	'S02111B',	'S02112A',	'S02112B',	'S02113A',	'S02113B',	'S02118A',	'S02118B',	'S02119A',	'S02119B',	'S0211AA',	
'S0211AB',	'S0211BA',	'S0211BB',	'S0211CA',	'S0211CB',	'S0211DA',	'S0211DB',	'S0211EA',	'S0211EB',	'S0211FA',	'S0211FB',	
'S0211GA',	'S0211GB',	'S0211HA',	'S0211HB',	'S0219XA',	'S0219XB',	'S02411A',	'S02411B',	'S02412A',	'S02412B',	'S02413A',	
'S02413B',	'S0280XA',	'S0280XB',	'S0281XA',	'S0281XB',	'S0282XA',	'S0282XB',	'S028XXA',	'S028XXB',	'S1201XA',	'S1201XB',	
'S1202XA',	'S1202XB',	'S12030A',	'S12030B',	'S12031A',	'S12031B',	'S12040A',	'S12040B',	'S12041A',	'S12041B',	'S12090A',	
'S12090B',	'S12091A',	'S12091B',	'S12110A',	'S12110B',	'S12111A',	'S12111B',	'S12112A',	'S12112B',	'S12120A',	'S12120B',	
'S12121A',	'S12121B',	'S12130A',	'S12130B',	'S12131A',	'S12131B',	'S1214XA',	'S1214XB',	'S12150A',	'S12150B',	'S12151A',	
'S12151B',	'S12190A',	'S12190B',	'S12191A',	'S12191B',	'S12230A',	'S12230B',	'S12231A',	'S12231B',	'S1224XA',	'S1224XB',	
'S12250A',	'S12250B',	'S12251A',	'S12251B',	'S12290A',	'S12290B',	'S12291A',	'S12291B',	'S12330A',	'S12330B',	'S12331A',	
'S12331B',	'S1234XA',	'S1234XB',	'S12350A',	'S12350B',	'S12351A',	'S12351B',	'S12390A',	'S12390B',	'S12391A',	'S12391B',	
'S12430A',	'S12430B',	'S12431A',	'S12431B',	'S1244XA',	'S1244XB',	'S12450A',	'S12450B',	'S12451A',	'S12451B',	'S12490A',	
'S12490B',	'S12491A',	'S12491B',	'S12530A',	'S12530B',	'S12531A',	'S12531B',	'S1254XA',	'S1254XB',	'S12550A',	'S12550B',	
'S12551A',	'S12551B',	'S12590A',	'S12590B',	'S12591A',	'S12591B',	'S12630A',	'S12630B',	'S12631A',	'S12631B',	'S1264XA',	
'S1264XB',	'S12650A',	'S12650B',	'S12651A',	'S12651B',	'S12690A',	'S12690B',	'S12691A',	'S12691B',	'S128XXA',	'S2221XA',	
'S2222XA',	'S2223XA',	'S2224XA',	'S2231XA',	'S2231XB',	'S2232XA',	'S2232XB',	'S2241XA',	'S2241XB',	'S2242XA',	'S2242XB',	
'S2243XA',	'S2243XB',	'S32301A',	'S32301B',	'S32302A',	'S32302B',	'S32311A',	'S32311B',	'S32312A',	'S32312B',	'S32313A',	
'S32313B',	'S32314A',	'S32314B',	'S32315A',	'S32315B',	'S32316A',	'S32316B',	'S32391A',	'S32391B',	'S32392A',	'S32392B',	
'S32399A',	'S32399B',	'S32401A',	'S32401B',	'S32402A',	'S32402B',	'S32411A',	'S32411B',	'S32412A',	'S32412B',	'S32413A',	
'S32413B',	'S32414A',	'S32414B',	'S32415A',	'S32415B',	'S32416A',	'S32416B',	'S32421A',	'S32421B',	'S32422A',	'S32422B',	
'S32423A',	'S32423B',	'S32424A',	'S32424B',	'S32425A',	'S32425B',	'S32426A',	'S32426B',	'S32431A',	'S32431B',	'S32432A',	
'S32432B',	'S32433A',	'S32433B',	'S32434A',	'S32434B',	'S32435A',	'S32435B',	'S32436A',	'S32436B',	'S32441A',	'S32441B',	
'S32442A',	'S32442B',	'S32443A',	'S32443B',	'S32444A',	'S32444B',	'S32445A',	'S32445B',	'S32446A',	'S32446B',	'S32451A',	
'S32451B',	'S32452A',	'S32452B',	'S32453A',	'S32453B',	'S32454A',	'S32454B',	'S32455A',	'S32455B',	'S32456A',	'S32456B',	
'S32461A',	'S32461B',	'S32462A',	'S32462B',	'S32463A',	'S32463B',	'S32464A',	'S32464B',	'S32465A',	'S32465B',	'S32466A',	
'S32466B',	'S32471A',	'S32471B',	'S32472A',	'S32472B',	'S32473A',	'S32473B',	'S32474A',	'S32474B',	'S32475A',	'S32475B',	
'S32476A',	'S32476B',	'S32481A',	'S32481B',	'S32482A',	'S32482B',	'S32483A',	'S32483B',	'S32484A',	'S32484B',	'S32485A',	
'S32485B',	'S32486A',	'S32486B',	'S32491A',	'S32491B',	'S32492A',	'S32492B',	'S32499A',	'S32499B',	'S32511A',	'S32511B',	
'S32512A',	'S32512B',	'S32519A',	'S32519B',	'S32591A',	'S32591B',	'S32592A',	'S32592B',	'S32599A',	'S32599B',	'S32601A',	
'S32601B',	'S32602A',	'S32602B',	'S32611A',	'S32611B',	'S32612A',	'S32612B',	'S32613A',	'S32613B',	'S32614A',	'S32614B',	
'S32615A',	'S32615B',	'S32616A',	'S32616B',	'S32691A',	'S32691B',	'S32692A',	'S32692B',	'S32699A',	'S32699B',	'S42001A',	
'S42001B',	'S42002A',	'S42002B',	'S42011A',	'S42011B',	'S42012A',	'S42012B',	'S42014A',	'S42014B',	'S42015A',	'S42015B',	
'S42017A',	'S42017B',	'S42018A',	'S42018B',	'S42021A',	'S42021B',	'S42022A',	'S42022B',	'S42024A',	'S42024B',	'S42025A',	
'S42025B',	'S42031A',	'S42031B',	'S42032A',	'S42032B',	'S42034A',	'S42034B',	'S42035A',	'S42035B',	'S42101A',	'S42101B',	
'S42102A',	'S42102B',	'S42111A',	'S42111B',	'S42112A',	'S42112B',	'S42114A',	'S42114B',	'S42115A',	'S42115B',	'S42121A',	
'S42121B',	'S42122A',	'S42122B',	'S42124A',	'S42124B',	'S42125A',	'S42125B',	'S42131A',	'S42131B',	'S42132A',	'S42132B',	
'S42134A',	'S42134B',	'S42135A',	'S42135B',	'S42141A',	'S42141B',	'S42142A',	'S42142B',	'S42144A',	'S42144B',	'S42145A',	
'S42145B',	'S42151A',	'S42151B',	'S42152A',	'S42152B',	'S42154A',	'S42154B',	'S42155A',	'S42155B',	'S42192A',	'S42192B',	
'S42201A',	'S42201B',	'S42202A',	'S42202B',	'S42211A',	'S42211B',	'S42212A',	'S42212B',	'S42214A',	'S42214B',	'S42215A',	
'S42215B',	'S42221A',	'S42221B',	'S42222A',	'S42222B',	'S42223A',	'S42223B',	'S42224A',	'S42224B',	'S42225A',	'S42225B',	
'S42226A',	'S42226B',	'S42231A',	'S42231B',	'S42232A',	'S42232B',	'S42239A',	'S42239B',	'S42241A',	'S42241B',	'S42242A',	
'S42242B',	'S42249A',	'S42249B',	'S42251A',	'S42251B',	'S42252A',	'S42252B',	'S42254A',	'S42254B',	'S42255A',	'S42255B');

%let linjury10b= &ldgns10. in (	
'S42261A',	'S42261B',	'S42262A',	'S42262B',	'S42263A',	'S42263B',	'S42264A',	'S42264B',	'S42265A',	'S42265B',	'S42266A',	
'S42266B',	'S42271A',	'S42272A',	'S42279A',	'S42291A',	'S42291B',	'S42292A',	'S42292B',	'S42294A',	'S42294B',	'S42295B',	
'S42301A',	'S42301B',	'S42302A',	'S42302B',	'S42311A',	'S42312A',	'S42319A',	'S42321A',	'S42321B',	'S42322A',	'S42322B',	
'S42323A',	'S42323B',	'S42324A',	'S42324B',	'S42325A',	'S42325B',	'S42326A',	'S42326B',	'S42331A',	'S42331B',	'S42332A',	
'S42332B',	'S42333A',	'S42333B',	'S42334A',	'S42334B',	'S42335A',	'S42335B',	'S42336A',	'S42336B',	'S42341A',	'S42341B',	
'S42342A',	'S42342B',	'S42343A',	'S42343B',	'S42344A',	'S42344B',	'S42345A',	'S42345B',	'S42346A',	'S42346B',	'S42351A',	
'S42351B',	'S42352A',	'S42352B',	'S42353A',	'S42353B',	'S42354A',	'S42354B',	'S42355A',	'S42355B',	'S42356A',	'S42356B',	
'S42361A',	'S42361B',	'S42362A',	'S42362B',	'S42363A',	'S42363B',	'S42364A',	'S42364B',	'S42365A',	'S42365B',	'S42366A',	
'S42366B',	'S42391A',	'S42391B',	'S42392A',	'S42392B',	'S42401A',	'S42401B',	'S42402A',	'S42402B',	'S42411A',	'S42411B',	
'S42412A',	'S42412B',	'S42414A',	'S42414B',	'S42415A',	'S42415B',	'S42421A',	'S42421B',	'S42422A',	'S42422B',	'S42423A',	
'S42423B',	'S42424A',	'S42424B',	'S42425A',	'S42425B',	'S42426A',	'S42426B',	'S42431A',	'S42431B',	'S42432A',	'S42432B',	
'S42433B',	'S42434A',	'S42434B',	'S42435A',	'S42435B',	'S42436B',	'S42441A',	'S42441B',	'S42442A',	'S42442B',	'S42443B',	
'S42444A',	'S42444B',	'S42445A',	'S42445B',	'S42446B',	'S42447A',	'S42447B',	'S42448A',	'S42448B',	'S42449A',	'S42449B',	
'S42451A',	'S42451B',	'S42452A',	'S42452B',	'S42454A',	'S42454B',	'S42455A',	'S42455B',	'S42461A',	'S42461B',	'S42462A',	
'S42462B',	'S42464A',	'S42464B',	'S42465A',	'S42465B',	'S42471A',	'S42471B',	'S42472A',	'S42472B',	'S42474A',	'S42474B',	
'S42475A',	'S42475B',	'S42481A',	'S42482A',	'S42489A',	'S42491A',	'S42491B',	'S42492A',	'S42492B',	'S42494A',	'S42494B',	
'S42495A',	'S42495B',	'S4290XA',	'S4290XB',	'S43004A',	'S43005A',	'S43014A',	'S43015A',	'S43024A',	'S43025A',	'S43034A',	
'S43035A',	'S43084A',	'S43085A',	'S43101A',	'S43102A',	'S43121A',	'S43122A',	'S43129A',	'S43131A',	'S43132A',	'S43139A',	
'S43141A',	'S43142A',	'S43149A',	'S43151A',	'S43152A',	'S43159A',	'S43304A',	'S43305A',	'S43306A',	'S43314A',	'S43315A',	
'S43316A',	'S43394A',	'S43395A',	'S43396A',	'S52001A',	'S52001B',	'S52001C',	'S52002A',	'S52002B',	'S52002C',	'S52021A',	
'S52021B',	'S52021C',	'S52022A',	'S52022B',	'S52022C',	'S52024A',	'S52024B',	'S52024C',	'S52025A',	'S52025B',	'S52025C',	
'S52031A',	'S52031B',	'S52031C',	'S52032A',	'S52032B',	'S52032C',	'S52033A',	'S52033B',	'S52033C',	'S52034A',	'S52034B',	
'S52034C',	'S52035A',	'S52035B',	'S52035C',	'S52036A',	'S52036B',	'S52036C',	'S52041A',	'S52041B',	'S52041C',	'S52042A',	
'S52042B',	'S52042C',	'S52044A',	'S52044B',	'S52044C',	'S52045A',	'S52045B',	'S52045C',	'S52091A',	'S52091B',	'S52091C',	
'S52092A',	'S52092B',	'S52092C',	'S52101A',	'S52101B',	'S52101C',	'S52102A',	'S52102B',	'S52102C',	'S52121A',	'S52121B',	
'S52121C',	'S52122A',	'S52122B',	'S52122C',	'S52124A',	'S52124B',	'S52124C',	'S52125A',	'S52125B',	'S52125C',	'S52131A',	
'S52131B',	'S52131C',	'S52132A',	'S52132B',	'S52132C',	'S52134A',	'S52134B',	'S52134C',	'S52135A',	'S52135B',	'S52135C',	
'S52181A',	'S52181B',	'S52181C',	'S52182A',	'S52182B',	'S52182C',	'S52201A',	'S52201B',	'S52201C',	'S52202A',	'S52202B',	
'S52202C',	'S52211A',	'S52212A',	'S52219A',	'S52221A',	'S52221B',	'S52221C',	'S52222A',	'S52222B',	'S52222C',	'S52223A',	
'S52223B',	'S52223C',	'S52224A',	'S52224B',	'S52224C',	'S52225A',	'S52225B',	'S52225C',	'S52226A',	'S52226B',	'S52226C',	
'S52231A',	'S52231B',	'S52231C',	'S52232A',	'S52232B',	'S52232C',	'S52233A',	'S52233B',	'S52233C',	'S52234A',	'S52234B',	
'S52234C',	'S52235A',	'S52235B',	'S52235C',	'S52236A',	'S52236B',	'S52236C',	'S52241A',	'S52241B',	'S52241C',	'S52242A',	
'S52242B',	'S52242C',	'S52243A',	'S52243B',	'S52243C',	'S52244A',	'S52244B',	'S52244C',	'S52245A',	'S52245B',	'S52245C',	
'S52246A',	'S52246B',	'S52246C',	'S52251A',	'S52251B',	'S52251C',	'S52252A',	'S52252B',	'S52252C',	'S52253A',	'S52253B',	
'S52253C',	'S52254A',	'S52254B',	'S52254C',	'S52255A',	'S52255B',	'S52255C',	'S52256A',	'S52256B',	'S52256C',	'S52261A',	
'S52261B',	'S52261C',	'S52262A',	'S52262B',	'S52262C',	'S52263A',	'S52263B',	'S52263C',	'S52264A',	'S52264B',	'S52264C',	
'S52265A',	'S52265B',	'S52265C',	'S52266A',	'S52266B',	'S52266C',	'S52271A',	'S52271B',	'S52271C',	'S52272A',	'S52272B',	
'S52272C',	'S52281A',	'S52281B',	'S52281C',	'S52282A',	'S52282B',	'S52282C',	'S52283A',	'S52283B',	'S52283C',	'S52291A',	
'S52291B',	'S52291C',	'S52292A',	'S52292B',	'S52292C',	'S52299A',	'S52299B',	'S52299C',	'S52301A',	'S52301B',	'S52301C',	
'S52302A',	'S52302B',	'S52302C',	'S52311A',	'S52312A',	'S52319A',	'S52321A',	'S52321B',	'S52321C',	'S52322A',	'S52322B',	
'S52322C',	'S52323A',	'S52323B',	'S52323C',	'S52324A',	'S52324B',	'S52324C',	'S52325A',	'S52325B',	'S52325C',	'S52326A',	
'S52326B',	'S52326C',	'S52331A',	'S52331B',	'S52331C',	'S52332A',	'S52332B',	'S52332C',	'S52333A',	'S52333B',	'S52333C',	
'S52334A',	'S52334B',	'S52334C',	'S52335A',	'S52335B',	'S52335C',	'S52336A',	'S52336B',	'S52336C',	'S52341A',	'S52341B',	
'S52341C',	'S52342A',	'S52342B',	'S52342C',	'S52343A',	'S52343B',	'S52343C',	'S52344A',	'S52344B',	'S52344C',	'S52345A',	
'S52345B',	'S52345C',	'S52346A',	'S52346B',	'S52346C',	'S52351A',	'S52351B',	'S52351C',	'S52352A',	'S52352B',	'S52352C',	
'S52353A',	'S52353B',	'S52353C',	'S52354A',	'S52354B',	'S52354C',	'S52355A',	'S52355B',	'S52355C',	'S52356A',	'S52356B',	
'S52356C',	'S52361A',	'S52361B',	'S52361C',	'S52362A',	'S52362B',	'S52362C',	'S52363A',	'S52363B',	'S52363C',	'S52364A',	
'S52364B',	'S52364C',	'S52365A',	'S52365B',	'S52365C',	'S52366A',	'S52366B',	'S52366C',	'S52371A',	'S52371B',	'S52371C',	
'S52372A',	'S52372B',	'S52372C',	'S52379A',	'S52379B',	'S52379C',	'S52381A',	'S52381B',	'S52381C',	'S52382A',	'S52382B',	
'S52382C',	'S52389A',	'S52389B',	'S52389C',	'S52391A',	'S52391B',	'S52391C',	'S52392A',	'S52392B',	'S52392C',	'S52399A',	
'S52399B',	'S52399C',	'S52501A',	'S52501B',	'S52501C',	'S52502A',	'S52502B',	'S52502C',	'S52511A',	'S52511B',	'S52511C',	
'S52512A',	'S52512B',	'S52512C',	'S52513A',	'S52513B',	'S52513C',	'S52514A',	'S52514B',	'S52514C',	'S52515A',	'S52515B',	
'S52515C',	'S52516A',	'S52516B',	'S52516C',	'S52531A',	'S52531B',	'S52531C',	'S52532A',	'S52532B',	'S52532C',	'S52541A',	
'S52541B',	'S52541C',	'S52542A',	'S52542B',	'S52542C',	'S52549B',	'S52549C',	'S52551A',	'S52551B',	'S52551C',	'S52552A',	
'S52552B',	'S52552C',	'S52559A',	'S52559B',	'S52559C',	'S52561A',	'S52561B',	'S52561C',	'S52562A',	'S52562B',	'S52562C',	
'S52569A',	'S52569B',	'S52569C',	'S52571A',	'S52571B',	'S52571C',	'S52572A',	'S52572B',	'S52572C',	'S52579A',	'S52579B',	
'S52579C',	'S52591A',	'S52591B',	'S52591C',	'S52592A',	'S52592B',	'S52592C',	'S52599A',	'S52599B',	'S52599C',	'S52601A',	
'S52601B',	'S52601C',	'S52602A',	'S52602B',	'S52602C',	'S52611A',	'S52611B',	'S52611C',	'S52612A',	'S52612B',	'S52612C',	
'S52613A',	'S52613B',	'S52613C',	'S52614A',	'S52614B',	'S52614C',	'S52615A',	'S52615B',	'S52615C',	'S52616A',	'S52616B',	
'S52616C',	'S52691A',	'S52691B',	'S52691C',	'S52692A',	'S52692B',	'S52692C',	'S52699A',	'S52699B',	'S52699C',	'S5291XC',	
'S5292XC',	'S62001A',	'S62001B',	'S62002A',	'S62002B',	'S62011A',	'S62011B',	'S62012A',	'S62012B',	'S62013A',	'S62013B',	
'S62014A',	'S62014B',	'S62015A',	'S62015B',	'S62016A',	'S62016B',	'S62021A',	'S62021B',	'S62022A',	'S62022B',	'S62023A',	
'S62023B',	'S62024A',	'S62024B',	'S62025A',	'S62025B',	'S62026A',	'S62026B',	'S62031A',	'S62031B',	'S62032A',	'S62032B',
'S62033A',	'S62033B',	'S62034A',	'S62034B',	'S62035A',	'S62035B',	'S62036A',	'S62036B',	'S62101A',	'S62101B',	'S62102A',
'S62102B',	'S62111A',	'S62111B',	'S62112A',	'S62112B',	'S62114A',	'S62114B',	'S62115A',	'S62115B',	'S62121A',	'S62121B',	
'S62122A',	'S62122B',	'S62124A',	'S62124B',	'S62125A',	'S62125B',	'S62131A',	'S62131B',	'S62132A',	'S62132B',	'S62134A',	
'S62134B',	'S62135A',	'S62135B',	'S62141A',	'S62141B',	'S62142A',	'S62142B',	'S62144A',	'S62144B',	'S62145A',	'S62145B',	
'S62151A',	'S62151B',	'S62152A',	'S62152B',	'S62154A',	'S62154B',	'S62155A',	'S62155B',	'S62161A',	'S62161B',	'S62162A',	
'S62162B',	'S62164A',	'S62164B',	'S62165A',	'S62165B',	'S62171A',	'S62171B',	'S62172A',	'S62172B',	'S62174A',	'S62174B',	
'S62175A',	'S62175B',	'S62181A',	'S62181B',	'S62182A',	'S62182B',	'S62184A',	'S62184B',	'S62185A',	'S62185B',	'S6291XA',	
'S6291XB',	'S6292XA',	'S6292XB',	'S72001A',	'S72001B',	'S72001C',	'S72002A',	'S72002B',	'S72002C',	'S72011A',	'S72011B',	
'S72011C',	'S72012A',	'S72012B',	'S72012C',	'S72021A',	'S72021B',	'S72021C',	'S72022A',	'S72022B',	'S72022C',	'S72024A',	
'S72024B',	'S72024C',	'S72025A',	'S72025B',	'S72025C',	'S72031A',	'S72031B',	'S72031C',	'S72032A',	'S72032B',	'S72032C',	
'S72034A',	'S72034B',	'S72034C',	'S72035A',	'S72035B',	'S72035C',	'S72041A',	'S72041B',	'S72041C',	'S72042A',	'S72042B',	
'S72042C',	'S72044A',	'S72044B',	'S72044C',	'S72045A',	'S72045B',	'S72045C',	'S72051A',	'S72051B',	'S72051C',	'S72052A',	
'S72052B',	'S72052C',	'S72059A',	'S72059B',	'S72059C',	'S72061A',	'S72061B',	'S72061C',	'S72062A',	'S72062B',	'S72062C',	
'S72063A',	'S72063B',	'S72063C',	'S72064A',	'S72064B',	'S72064C',	'S72065A',	'S72065B',	'S72065C',	'S72066A',	'S72066B',	
'S72066C',	'S72091A',	'S72091B',	'S72091C',	'S72092A',	'S72092B',	'S72092C',	'S72101A',	'S72101B',	'S72101C',	'S72102A',	
'S72102B',	'S72102C',	'S72111A',	'S72111B',	'S72111C',	'S72112A',	'S72112B',	'S72112C',	'S72113A',	'S72113B',	'S72113C',	
'S72114A',	'S72114B',	'S72114C',	'S72115A',	'S72115B',	'S72115C',	'S72116A',	'S72116B',	'S72116C',	'S72121A',	'S72121B',	
'S72121C',	'S72122A',	'S72122B',	'S72122C',	'S72123A',	'S72123B',	'S72123C',	'S72124A',	'S72124B',	'S72124C',	'S72125A',	
'S72125B',	'S72125C',	'S72126A',	'S72126B',	'S72126C',	'S72131A',	'S72131B',	'S72131C',	'S72132A',	'S72132B',	'S72132C',
'S72133A',	'S72133B',	'S72133C',	'S72134A',	'S72134B',	'S72134C',	'S72135A',	'S72135B',	'S72135C',	'S72136A',	'S72136B',	
'S72136C',	'S72141A',	'S72141B',	'S72141C',	'S72142A',	'S72142B',	'S72142C',	'S72144A',	'S72144B',	'S72144C',	'S72145A',	
'S72145B',	'S72145C',	'S7221XA',	'S7221XB',	'S7221XC',	'S7222XA',	'S7222XB',	'S7222XC',	'S7224XA',	'S7224XB',	'S7224XC',	
'S7225XA',	'S7225XB',	'S7225XC',	'S72301A',	'S72301B',	'S72301C',	'S72302A',	'S72302B',	'S72302C',	'S72321A',	'S72321B',	
'S72321C',	'S72322A',	'S72322B',	'S72322C',	'S72323A',	'S72323B',	'S72323C',	'S72324A',	'S72324B',	'S72324C',	'S72325A',	
'S72325B',	'S72325C',	'S72326A',	'S72326B',	'S72326C',	'S72331A',	'S72331B',	'S72331C',	'S72332A',	'S72332B',	'S72332C',	
'S72333A',	'S72333B',	'S72333C',	'S72334A',	'S72334B',	'S72334C',	'S72335A',	'S72335B',	'S72335C',	'S72336A',	'S72336B',	
'S72336C',	'S72341A',	'S72341B',	'S72341C',	'S72342A',	'S72342B',	'S72342C',	'S72343A',	'S72343B',	'S72343C',	'S72344A');

%let linjury10c= &ldgns10. in (	
'S72344B',	'S72344C',	'S72345A',	'S72345B',	'S72345C',	'S72346A',	'S72346B',	'S72346C',	'S72351A',	'S72351B',	'S72351C',	
'S72352A',	'S72352B',	'S72352C',	'S72353A',	'S72353B',	'S72353C',	'S72354A',	'S72354B',	'S72354C',	'S72355A',	'S72355B',	
'S72355C',	'S72356A',	'S72356B',	'S72356C',	'S72361A',	'S72361B',	'S72361C',	'S72362A',	'S72362B',	'S72362C',	'S72363A',	
'S72363B',	'S72363C',	'S72364A',	'S72364B',	'S72364C',	'S72365A',	'S72365B',	'S72365C',	'S72366A',	'S72366B',	'S72366C',	
'S72391A',	'S72391B',	'S72391C',	'S72392A',	'S72392B',	'S72392C',	'S72399A',	'S72399B',	'S72399C',	'S72401A',	'S72401B',	
'S72401C',	'S72402A',	'S72402B',	'S72402C',	'S72411A',	'S72411B',	'S72411C',	'S72412A',	'S72412B',	'S72412C',	'S72414A',	
'S72414B',	'S72414C',	'S72415A',	'S72415B',	'S72415C',	'S72421A',	'S72421B',	'S72421C',	'S72422A',	'S72422B',	'S72422C',	
'S72423A',	'S72423B',	'S72423C',	'S72424A',	'S72424B',	'S72424C',	'S72425A',	'S72425B',	'S72425C',	'S72426A',	'S72426B',	
'S72426C',	'S72431A',	'S72431B',	'S72431C',	'S72432A',	'S72432B',	'S72432C',	'S72433A',	'S72433B',	'S72433C',	'S72434A',	
'S72434B',	'S72434C',	'S72435A',	'S72435B',	'S72435C',	'S72436A',	'S72436B',	'S72436C',	'S72441A',	'S72441B',	'S72441C',	
'S72442A',	'S72442B',	'S72442C',	'S72444A',	'S72444B',	'S72444C',	'S72445A',	'S72445B',	'S72445C',	'S72451A',	'S72451B',	
'S72451C',	'S72452A',	'S72452B',	'S72452C',	'S72454A',	'S72454B',	'S72454C',	'S72455A',	'S72455B',	'S72455C',	'S72461A',	
'S72461B',	'S72461C',	'S72462A',	'S72462B',	'S72462C',	'S72463A',	'S72463B',	'S72463C',	'S72464A',	'S72464B',	'S72464C',	
'S72465A',	'S72465B',	'S72465C',	'S72466A',	'S72466B',	'S72466C',	'S72471A',	'S72472A',	'S72479A',	'S72491A',	'S72491B',	
'S72491C',	'S72492A',	'S72492B',	'S72492C',	'S728X1A',	'S728X1B',	'S728X1C',	'S728X2A',	'S728X2B',	'S728X2C',	'S728X9A',	
'S728X9B',	'S728X9C',	'S7291XB',	'S7291XC',	'S7292XB',	'S7292XC',	'S73004A',	'S73005A',	'S73014A',	'S73015A',	'S73024A',	
'S73025A',	'S73034A',	'S73035A',	'S73044A',	'S73045A',	'S73046A',	'S82001A',	'S82001B',	'S82001C',	'S82002A',	'S82002B',	
'S82002C',	'S82011A',	'S82011B',	'S82011C',	'S82012A',	'S82012B',	'S82012C',	'S82013A',	'S82013B',	'S82013C',	'S82014A',	
'S82014B',	'S82014C',	'S82015A',	'S82015B',	'S82015C',	'S82016A',	'S82016B',	'S82016C',	'S82021A',	'S82021B',	'S82021C',	
'S82022A',	'S82022B',	'S82022C',	'S82023A',	'S82023B',	'S82023C',	'S82024A',	'S82024B',	'S82024C',	'S82025A',	'S82025B',	
'S82025C',	'S82026A',	'S82026B',	'S82026C',	'S82031A',	'S82031B',	'S82031C',	'S82032A',	'S82032B',	'S82032C',	'S82033A',	
'S82033B',	'S82033C',	'S82034A',	'S82034B',	'S82034C',	'S82035A',	'S82035B',	'S82035C',	'S82036A',	'S82036B',	'S82036C',	
'S82041A',	'S82041B',	'S82041C',	'S82042A',	'S82042B',	'S82042C',	'S82043A',	'S82043B',	'S82043C',	'S82044A',	'S82044B',	
'S82044C',	'S82045A',	'S82045B',	'S82045C',	'S82046A',	'S82046B',	'S82046C',	'S82091A',	'S82091B',	'S82091C',	'S82092A',	
'S82092B',	'S82092C',	'S82099A',	'S82099B',	'S82099C',	'S82101C',	'S82102A',	'S82102B',	'S82102C',	'S82111A',	'S82111B',	
'S82111C',	'S82112A',	'S82112B',	'S82112C',	'S82113A',	'S82113B',	'S82113C',	'S82114A',	'S82114B',	'S82114C',	'S82115A',	
'S82115B',	'S82115C',	'S82116A',	'S82116B',	'S82116C',	'S82121A',	'S82121B',	'S82121C',	'S82122A',	'S82122B',	'S82122C',	
'S82123A',	'S82123B',	'S82123C',	'S82124A',	'S82124B',	'S82124C',	'S82125A',	'S82125B',	'S82125C',	'S82126A',	'S82126B',	
'S82126C',	'S82131A',	'S82131B',	'S82131C',	'S82132A',	'S82132B',	'S82132C',	'S82133A',	'S82133B',	'S82133C',	'S82134A',	
'S82134B',	'S82134C',	'S82135A',	'S82135B',	'S82135C',	'S82136A',	'S82136B',	'S82136C',	'S82141A',	'S82141B',	'S82141C',	
'S82142A',	'S82142B',	'S82142C',	'S82143A',	'S82143B',	'S82143C',	'S82144A',	'S82144B',	'S82144C',	'S82145A',	'S82145B',	
'S82145C',	'S82146A',	'S82146B',	'S82146C',	'S82151A',	'S82151B',	'S82151C',	'S82152A',	'S82152B',	'S82152C',	'S82153A',	
'S82153B',	'S82153C',	'S82154A',	'S82154B',	'S82154C',	'S82155A',	'S82155B',	'S82155C',	'S82156A',	'S82156B',	'S82156C',	
'S82191A',	'S82191B',	'S82191C',	'S82192A',	'S82192B',	'S82192C',	'S82199A',	'S82199B',	'S82199C',	'S82202C',	'S82221A',	
'S82221B',	'S82221C',	'S82222A',	'S82222B',	'S82222C',	'S82223A',	'S82223B',	'S82223C',	'S82224A',	'S82224B',	'S82224C',	
'S82225A',	'S82225B',	'S82225C',	'S82226A',	'S82226B',	'S82226C',	'S82231A',	'S82231B',	'S82231C',	'S82232A',	'S82232B',	
'S82232C',	'S82233A',	'S82233B',	'S82233C',	'S82234A',	'S82234B',	'S82234C',	'S82235A',	'S82235B',	'S82235C',	'S82236A',	
'S82236B',	'S82236C',	'S82241A',	'S82241B',	'S82241C',	'S82242A',	'S82242B',	'S82242C',	'S82243A',	'S82243B',	'S82243C',	
'S82244A',	'S82244B',	'S82244C',	'S82245A',	'S82245B',	'S82245C',	'S82246A',	'S82246B',	'S82246C',	'S82251A',	'S82251B',	
'S82251C',	'S82252A',	'S82252B',	'S82252C',	'S82253A',	'S82253B',	'S82253C',	'S82254A',	'S82254B',	'S82254C',	'S82255A',	
'S82255B',	'S82255C',	'S82256A',	'S82256B',	'S82256C',	'S82261A',	'S82261B',	'S82261C',	'S82262A',	'S82262B',	'S82262C',	
'S82263A',	'S82263B',	'S82263C',	'S82264A',	'S82264B',	'S82264C',	'S82265A',	'S82265B',	'S82265C',	'S82266A',	'S82266B',	
'S82266C',	'S82291A',	'S82291B',	'S82291C',	'S82292A',	'S82292B',	'S82292C',	'S82299A',	'S82299B',	'S82299C',	'S82301A',	
'S82301B',	'S82301C',	'S82302A',	'S82302B',	'S82302C',	'S82309A',	'S82309B',	'S82309C',	'S82391A',	'S82391B',	'S82391C',	
'S82392A',	'S82392B',	'S82392C',	'S82399A',	'S82399B',	'S82399C',	'S82402C',	'S82421A',	'S82421B',	'S82421C',	'S82422A',	
'S82422B',	'S82422C',	'S82423A',	'S82423B',	'S82423C',	'S82424A',	'S82424B',	'S82424C',	'S82425A',	'S82425B',	'S82425C',	
'S82426A',	'S82426B',	'S82426C',	'S82431A',	'S82431B',	'S82431C',	'S82432A',	'S82432B',	'S82432C',	'S82433A',	'S82433B',	
'S82433C',	'S82434A',	'S82434B',	'S82434C',	'S82435A',	'S82435B',	'S82435C',	'S82436A',	'S82436B',	'S82436C',	'S82441A',	
'S82441B',	'S82441C',	'S82442A',	'S82442B',	'S82442C',	'S82443A',	'S82443B',	'S82443C',	'S82444A',	'S82444B',	'S82444C',	
'S82445A',	'S82445B',	'S82445C',	'S82446A',	'S82446B',	'S82446C',	'S82451A',	'S82451B',	'S82451C',	'S82452A',	'S82452B',	
'S82452C',	'S82453A',	'S82453B',	'S82453C',	'S82454A',	'S82454B',	'S82454C',	'S82455A',	'S82455B',	'S82455C',	'S82456A',	
'S82456B',	'S82456C',	'S82461A',	'S82461B',	'S82461C',	'S82462A',	'S82462B',	'S82462C',	'S82463A',	'S82463B',	'S82463C',	
'S82464A',	'S82464B',	'S82464C',	'S82465A',	'S82465B',	'S82465C',	'S82466A',	'S82466B',	'S82466C',	'S82491A',	'S82491B',	
'S82491C',	'S82492A',	'S82492B',	'S82492C',	'S82499A',	'S82499B',	'S82499C',	'S8251XA',	'S8251XB',	'S8251XC',	'S8252XA',	
'S8252XB',	'S8252XC',	'S8254XA',	'S8254XB',	'S8254XC',	'S8255XA',	'S8255XB',	'S8255XC',	'S8261XA',	'S8261XB',	'S8261XC',	
'S8262XA',	'S8262XB',	'S8262XC',	'S8264XA',	'S8264XB',	'S8264XC',	'S8265XA',	'S8265XB',	'S8265XC',	'S82831C',	'S82832C',	
'S82841A',	'S82841B',	'S82841C',	'S82842A',	'S82842B',	'S82842C',	'S82844A',	'S82844B',	'S82844C',	'S82845A',	'S82845B',	
'S82845C',	'S82851A',	'S82851B',	'S82851C',	'S82852A',	'S82852B',	'S82852C',	'S82854A',	'S82854B',	'S82854C',	'S82855A',	
'S82855B',	'S82855C',	'S82861A',	'S82861B',	'S82861C',	'S82862A',	'S82862B',	'S82862C',	'S82863A',	'S82863B',	'S82863C',	
'S82864A',	'S82864B',	'S82864C',	'S82865A',	'S82865B',	'S82865C',	'S82866A',	'S82866B',	'S82866C',	'S82871A',	'S82871B',	
'S82871C',	'S82872A',	'S82872B',	'S82872C',	'S82873A',	'S82873B',	'S82873C',	'S82874A',	'S82874B',	'S82874C',	'S82875A',	
'S82875B',	'S82875C',	'S82876A',	'S82876B',	'S82876C',	'S82891A',	'S82891B',	'S82891C',	'S82892A',	'S82892B',	'S82892C',	
'S8290XC',	'S8291XC',	'S8292XC',	'S83004A',	'S83005A',	'S83014A',	'S83015A',	'S83094A',	'S83095A',	'S83096A',	'S83104A',	
'S83105A',	'S83106A',	'S83114A',	'S83115A',	'S83124A',	'S83125A',	'S83134A',	'S83135A',	'S83144A',	'S83145A',	'S83194A',	
'S83195A',	'S92001A',	'S92001B',	'S92002A',	'S92002B',	'S92011A',	'S92011B',	'S92012A',	'S92012B',	'S92013A',	'S92013B',	
'S92014A',	'S92014B',	'S92015A',	'S92015B',	'S92016A',	'S92016B',	'S92021A',	'S92021B',	'S92022A',	'S92022B',	'S92023A',	
'S92023B',	'S92024A',	'S92024B',	'S92025A',	'S92025B',	'S92026A',	'S92026B',	'S92031A',	'S92031B',	'S92032A',	'S92032B',	
'S92033A',	'S92033B',	'S92034A',	'S92034B',	'S92035A',	'S92035B',	'S92036A',	'S92036B',	'S92041A',	'S92041B',	'S92042A',	
'S92042B',	'S92043A',	'S92043B',	'S92044A',	'S92044B',	'S92045A',	'S92045B',	'S92046A',	'S92046B',	'S92051A',	'S92051B',	
'S92052A',	'S92052B',	'S92053A',	'S92053B',	'S92054A',	'S92054B',	'S92055A',	'S92055B',	'S92056A',	'S92056B',	'S92061A',	
'S92061B',	'S92062A',	'S92062B',	'S92063A',	'S92063B',	'S92064A',	'S92064B',	'S92065A',	'S92065B',	'S92066A',	'S92066B',  
'S4291XA',  'S4292XA',  'S4291XA',  'S5292XA',  'S4291XB',  'S4292XB',  'S4291XB',  'S5292XB',  'S5291XA',  'S4292XA',  'S5291XA',
'S5292XA',  'S5291XB',  'S4292XB',  'S5291XB',  'S5292XB',  'S52011A',  'S52111A',  'S52012A',  'S52112A',  'S52621A',  'S52521A', 
'S52622A',  'S52522A',  'S7290XE',  'S4290XB',  'S7290XE',  'S5290XB',  'S7291XA',  'S7292XA',  'S7291XA',  'S8292XA',  'S7291XE', 
'S7292XE',  'S7291XE',  'S8292XB',  'S82101A',  'S82831A',  'S82101B',  'S82831B',  'S82102A',  'S82832A',  'S82102B',  'S82832B', 
'S82161A',  'S82811A',  'S82162A',  'S82812A',  'S82202A',  'S82402A',  'S82202B',  'S82402B',  'S82311A',  'S82821A',  'S82312A', 
'S82822A',  'S8291XA',  'S7292XA',  'S8291XA',  'S8292XA',  'S8291XB',  'S7292XE',  'S8291XB',  'S8292XB',  'S83006A',  'S81009A');

data inpt_fall;
set &folder..&project._cov_temp_inpt;
bl_fall=0;
bl_injury=0;
bl_motor=0;
array dgns(*) ICD_DGNS_CD1-ICD_DGNS_CD25;
do i=1 to 25- cmiss(of ICD_DGNS_CD1-ICD_DGNS_CD25);
	if dgn_vrsn='9' then do;
		if (&fall9.) then bl_fall=1;
		if (&injury9.) then bl_injury=1;
		if  (&motor9.) then bl_motor=1;
	end;
	if dgn_vrsn='0' then do;
		if (&injury10a.) or (&injury10b.) or (&injury10c.) then bl_injury=1;
		if (&fall10.) then bl_fall=1;
		if (&motor10.) then bl_motor=1;
	end;
end;
bl_serious_fall=0;
if bl_fall=1 and bl_injury=1 then bl_serious_fall=1; 
if bl_fall=0 then do; 
	if bl_injury=1 and bl_motor=0 then bl_serious_fall=1; 
end;
if bl_serious_fall=1;
run;

proc sort data=inpt_fall nodupkey; by bene_id;run;

data outpt_fall;
set &folder..&project._cov_temp_outpt;
array dgns(*) ICD_DGNS_CD1-ICD_DGNS_CD25;
do i=1 to dim(dgns);
	if dgn_vrsn='9' then do;
		if (&fall9.) then bl_fall=1;
		if (&injury9.) then bl_injury=1;
		if (&motor9.) then bl_motor=1;
	end;
	if dgn_vrsn='0' then do;
		if (&fall10.) then bl_fall=1;
		if (&injury10a.) or (&injury10b.) or (&injury10c.)  then bl_injury=1;
		if (&motor10.) then bl_motor=1;
	end;
end;
bl_serious_fall=0;
if bl_fall=1 and bl_injury=1 then bl_serious_fall=1; 
if bl_fall=0 then do; 
	if bl_injury=1 and bl_motor=0 then bl_serious_fall=1; 
end;
if ER=1;
if bl_serious_fall=1;
run;

proc sort data=outpt_fall nodupkey; by bene_id;run;

data car_fall;
set &folder..&project._cov_temp_car;
	if line_dgn_vrsn='9' then do;
		if (&lfall9.) then bl_fall=1;
		if (&linjury9.) then bl_injury=1;
		if (&lmotor9.) then bl_motor=1;
	end;
	if line_dgn_vrsn='0' then do;
		if (&lfall10.) then bl_fall=1;
		if (&linjury10a.) or (&linjury10b.) or (&linjury10c.)  then bl_injury=1;
		if (&lmotor10.) then bl_motor=1;
	end;

array dgns(*) ICD_DGNS_CD1-ICD_DGNS_CD12;
do i=1 to dim(dgns);
	if dgn_vrsn='9' then do;
		if (&fall9.) then bl_fall=1;
		if (&injury9.) then bl_injury=1;
		if (&motor9.) then bl_motor=1;
	end;
	if dgn_vrsn='0' then do;
		if (&fall10.) then bl_fall=1;
		if (&injury10a.) or (&injury10b.) or (&injury10c.)  then bl_injury=1;
		if (&motor10.) then bl_motor=1;
	end;
end;
bl_serious_fall=0;
if bl_fall=1 and bl_injury=1 then bl_serious_fall=1; 
if bl_fall=0 then do; 
	if bl_injury=1 and bl_motor=0 then bl_serious_fall=1; 
end;
if ER=1;
if bl_serious_fall=1;
run;

proc sort data=car_fall nodupkey; by bene_id;run;

data fall;
set inpt_fall outpt_fall car_fall;
keep bene_id index_dt bl_serious_fall;
run;

proc sort data=fall nodupkey; by bene_id index_dt;run;

data &data2.;
merge	&data1. (in=a)
		diab_final
		CHD
		stroke_final
		CKD_final
		HF
		depression_final
		fall
		polypharmacy_final
		;
by bene_id index_dt;
if a;
if bl_diab=. then bl_diab=0;
if bl_CHD=. then bl_CHD=0;
if bl_stroke=. then bl_stroke=0;
if bl_CHD=1 or bl_stroke=1 then bl_CVD=1;else bl_CVD=0;
if bl_CKD=. then bl_CKD=0;
if bl_HF=. then bl_HF=0;
if bl_depression=. then bl_depression=0;
if bl_polypharmacy=. then bl_polypharmacy=0;
if bl_serious_fall=. then bl_serious_fall=0;
run;

proc datasets lib=work memtype=data nodetails ;
save &data1. &data2. cost2;
quit;

**********************************************************************************************************************************
* follow-up period;
%let cohort=&data1.; 
%let folder=zhixin2; 
%let project=&project2.; 
%let start_dt=index_dt+8; 
%let end_dt=index_dt+182;

* create aggregate data sets for the follow-up period;
%CRT_inpt_oc;
%CRT_outpt_oc;
%CRT_car_oc;
%CRT_pde_oc;

************************* Diabetes ******************************;
* inpatint, outpatient, line ;
%let dis=diab;
%let dgns9=dgns{i};
%let dgns9= substr(&dgns9.,1,3) = '250' or substr(&dgns9.,1,4) = '3620' or &dgns9. in ('3572', '36641');
%let dgns10=dgns{i};
%let dgns10=&dgns10. in ('E0836', 'E0842', 'E0936', 'E0942', 'E1010', 'E1011', 'E1029', 'E10311', 'E10319', 
'E1036', 'E1039', 'E1040', 'E1042', 'E1051', 'E10618', 'E10620', 'E10621', 'E10622', 'E10628', 'E10630', 

'E10638', 'E10641', 'E10649', 'E1065', 'E1069', 'E108', 'E109', 'E1100', 'E1101', 'E1129', 'E11311', 'E11319', 
'E11329', 'E11339', 'E11349', 'E11359', 'E1136', 'E1139', 'E1140', 'E1142', 'E1151', 'E11618', 'E11620', 
'E11621', 'E11622', 'E11628', 'E11630', 'E11638', 'E11641', 'E11649', 'E1165', 'E1169', 'E118', 'E119', 'E1310', 'E1336', 
'E1342', 'E1037X1', 'E1037X2', 'E1037X3', 'E1037X9', 'E1110', 'E1111', 'E113291', 'E113292', 'E113293', 'E113299', 'E113391',
'E113392', 'E113393', 'E113399', 'E113491', 'E113492', 'E113493', 'E113499', 'E113591', 'E113592', 'E113593', 'E113599', 'E1137X2');

%let ldgns9=line_icd_DGNS_cd;
%let ldgns9= substr(&ldgns9.,1,3) = '250' or substr(&ldgns9.,1,4) = '3620' or &ldgns9. in ('3572', '36641');
%let ldgns10=line_icd_DGNS_cd;
%let ldgns10= &ldgns10. in ('E0836', 'E0842', 'E0936', 'E0942', 'E1010', 'E1011', 'E1029', 'E10311', 'E10319', 
'E1036', 'E1039', 'E1040', 'E1042', 'E1051', 'E10618', 'E10620', 'E10621', 'E10622', 'E10628', 'E10630', 
'E10638', 'E10641', 'E10649', 'E1065', 'E1069', 'E108', 'E109', 'E1100', 'E1101', 'E1129', 'E11311', 'E11319', 
'E11329', 'E11339', 'E11349', 'E11359', 'E1136', 'E1139', 'E1140', 'E1142', 'E1151', 'E11618', 'E11620', 
'E11621', 'E11622', 'E11628', 'E11630', 'E11638', 'E11641', 'E11649', 'E1165', 'E1169', 'E118', 'E119', 'E1310', 'E1336', 
'E1342', 'E1037X1', 'E1037X2', 'E1037X3', 'E1037X9', 'E1110', 'E1111', 'E113291', 'E113292', 'E113293', 'E113299', 'E113391',
'E113392', 'E113393', 'E113399', 'E113491', 'E113492', 'E113493', 'E113499', 'E113591', 'E113592', 'E113593', 'E113599', 'E1137X2');

%inpt_outpt_car_link_days_oc(7,365);

* At least 1 pharmacy claim for an oral antidiabetic drug fill or insulin;
data diab_med;
set &folder..&project._oc_temp_pde;
GNN= COMPBL(GNN);
GNN=tranwrd(GNN, ", ", ","); 
if upcase(GNN) in ("ACARBOSE","ACETOHEXAMIDE","ALOGLIPTIN BENZ/METFORMIN HCL","ALOGLIPTIN BENZ/PIOGLITAZONE",
	"ALOGLIPTIN BENZ/PIOGLITZONE","ALOGLIPTIN BENZOATE","ALOGLIPTIN/METFORMIN","CANAGLIFLOZIN","CANAGLIFLOZIN/METFORM",
	"CANAGLIFLOZIN/METFORMIN","CHLORPROPAMIDE","DAPAGLIFLOZIN","DAPAGLIFLOZIN/METFORMIN","DAPAGLIFLOZIN/SAXAGLIPTIN",
	"DULAGLUTIDE","EMPAGLIFLOZIN","EMPAGLIFLOZIN/LINAGLIPTIN","EMPAGLIFLOZIN/LINAGLIPTIN/METFORMIN","EMPAGLIFLOZIN/METFORMIN",
	"ERTUGLIFLOZIN","ERTUGLIFLOZIN/METFORMIN","ERTUGLIFLOZIN/SITAGLIPTIN","EXENATIDE","EXENATIDE MICROSPHERES","GLIMEPIRIDE",
	"GLIPIZIDE","GLIPIZIDE/METFORMIN HCL","GLYBURIDE","GLYBURIDE,MICRONIZED","GLYBURIDE/METFORMIN HCL",
	"HUM INSULIN NPH/REG INSULIN HM","INS ZN,BF (P)/INS ZN,PK (P),","INSUL,PK PURE/INSUL NPH,PK-P","INSULIN ADMIN. SUPPLIES",
	"INSULIN ASPART","INSULIN DEGLEDEC","INSULIN DEGLEDEC/LIRAGLUTIDE","INSULIN DETEMIR","INSULIN GLARGINE,HUM.REC.ANLOG",
	"INSULIN GLULISINE","INSULIN ISOPHANE NPH,BFPK","INSULIN ISOPHANE NPH,BF-PK","INSULIN ISOPHANE,BEEF",
	"INSULIN ISOPHANE,BEEF PURE","INSULIN ISOPHANE,PORK PURE","INSULIN LISPRO","INSULIN NPH HUM/REG INSULIN HM",
	"INSULIN NPH HUMAN ISOPHANE","INSULIN NPH HUMAN SEMISYN","INSULIN NPH HUMAN SEMI-SYN","INSULIN NPH S-S/REG INSULN S-S",
	"INSULIN NPL/INSULIN LISPRO","INSULIN PROTAMINE ZINC,BEEF","INSULIN PROTAMINE ZN,BEEF (P),","INSULIN PROTAMINE ZN,BF-PK",
	"INSULIN PROTAMINE ZN,PORK (P),","INSULIN REG HUMAN  SEMI-SYN","INSULIN REG HUMAN SEMI-SYN","INSULIN REG,HUM S-S BUFF",
	"INSULIN REGULAR,HUMAN","INSULIN REGULAR,BEEF-PORK","INSULIN REGULAR,HUMAN BUFFERED","INSULIN REGULAR,HUMAN&REL.UNT",
	"INSULIN ZINC BEEF","INSULIN ZINC EXT,BEEF (P),","INSULIN ZINC EXTEND HUMAN REC","INSULIN ZINC EXTENDED,BEEF",
	"INSULIN ZINC EXTENDED,BF-PK","INSULIN ZINC HUMAN REC","INSULIN ZINC HUMAN SEMI-SYN","INSULIN ZINC PROMPT,BEEF",
	"INSULIN ZINC PROMPT,BF-PK","INSULIN ZINC PROMPT,PORK PURE","INSULIN ZINC,BEEF PURIFIED","INSULIN ZINC,BEEF-PORK",
	"INSULIN ZINC,PORK PURIFIED","INSULIN,BEEF","INSULIN,PORK","INSULIN,PORK PURIFIED","INSULIN,PORK REG. CONCENTRATE",
	"INSULN ASP PRT/INSULIN ASPART","LINAGLIPTIN","LINAGLIPTIN/METFORMIN HCL","LIRAGLUTIDE","LIXISENATIDE",
	"LIXISENATIDE/INSULIN GLARGINE","METFORMIN HCL","METFORMIN/AA COMB.#7/HC#125/CH","METFORMIN/CAFF/AA7/HRB125/CHOL","MIGLITOL",
	"NATEGLINIDE","NPH,HUMAN INSULIN ISOPHANE","PIOGLITAZONE HCL","PIOGLITAZONE HCL/GLIMEPIRIDE","PIOGLITAZONE HCL/METFORMIN HCL",
	"PIOGLITAZONE/ALOGLIPTIN","PIOGLITAZONE/GLIMEPIRIDE","PRAMLINTIDE ACETATE","REG INSULIN HM/RLSE/CHBR/IHLR","REPAGLINIDE",
	"REPAGLINIDE/METFORMIN HCL","ROSIGLITAZONE MALEATE","ROSIGLITAZONE/GLIMEPIRIDE","ROSIGLITAZONE/METFORMIN HCL",
	"SAXAGLIPTIN HCL","SAXAGLIPTIN HCL/METFORMIN HCL","SAXAGLIPTIN HYDROCHLORIDE","SEMAGLUTIDE","SITAGLIPTIN PHOS/METFORMIN HCL",
	"SITAGLIPTIN PHOSPHATE","SITAGLIPTIN/SIMVASTATIN","SUB-Q INSULIN DEVICE,20 UNIT","SUB-Q INSULIN DEVICE,40 UNIT",
	"SYR W-NDL,INS 0.3 ML HALF MARK","SYRGND,INS,0.5/CONTAINER","SYRG-ND,INS,0.5/CONTAINER","SYRING  W-NDL,DISP,INSUL,0.3ML",
	"SYRING WNDL,DISP,INSUL,0.5 ML","SYRING W-NDL,DISP,INSUL,0.3 ML","SYRING W-NDL,DISP,INSUL,0.3ML",
	"SYRING W-NDL,DISP,INSUL,0.5 ML","SYRING W-NDL,DISP,INSUL,0.5ML","SYRING W-O NDL,DISP,INSUL,1ML",
	"SYRINGE & NEEDLE,INSULIN,1 ML","SYRINGE W-NDL,DISP,INSUL,1ML","SYRINGE W-NDL,DISP.,INSULIN",
	"SYR-ND,INS,0.5/CONTAINER,EMPTY","SYRNGE&NEEDLE,INSLN,1ML&SHARPS","TOLAZAMIDE","TOLBUTAMIDE","TROGLITAZONE","VILDAGLIPTIN",
	"VOGLIBOSE") then bl_med=1; 
if bl_med=1;
keep bene_id index_dt bl_med GNN;
run;

proc sort data=diab nodupkey;by bene_id index_dt;run;
proc sort data=diab_med nodupkey;by bene_id index_dt;run;

data diab_final;
set 	diab
		diab_med;
by bene_id index_dt;
fu_diab=1;
keep bene_id index_dt fu_diab;
run;

proc sort data=diab_final nodupkey;by bene_id index_dt;run; 

*************************  CHD ******************************;
%let dis=CHD;
%let dgns9=dgns{i};
%let dgns9= '410' le substr(&dgns9.,1,3) le '414' or &dgns9. in ('V4581','V4582');
%let dgns10=dgns{i};
%let dgns10= substr(&dgns10.,1,3) in ('I21','I22') or &dgns10. in ('I2510','I25810', 'I25811', 'I25812', 'I253', 'I2541', 'I2542',
	'Z951', 'Z9861', 'I200', 'I201', 'I208', 'I209', 'I240', 'I241', 'I248', 'I252', 'I255', 'I2582', 'I2583', 'I2584', 'I2589', 
	'I259');

%let ldgns9=line_icd_DGNS_cd;
%let ldgns9= '410' le substr(&ldgns9.,1,3) le '414' or &ldgns9. in ('V4581','V4582');
%let ldgns10=line_icd_DGNS_cd;
%let ldgns10= substr(&ldgns10.,1,3) in ('I21','I22') or &ldgns10. in ('I2510','I25810', 'I25811', 'I25812', 'I253', 'I2541', 'I2542',
	'Z951', 'Z9861', 'I200', 'I201', 'I208', 'I209', 'I240', 'I241', 'I248', 'I252', 'I255', 'I2582', 'I2583', 'I2584', 'I2589', 
	'I259');

%let prcdr9=prcdr{i};
%let prcdr9= &prcdr9. in ('0066', '360', '362') or '3601' le &prcdr9. le '3619'; 
%let prcdr10=prcdr{i};
%let prcdr10= ('0210' le substr(&prcdr10.,1,4) le '0213') or ('0270' le substr(&prcdr10.,1,4) le '0273')  or 
	substr(&prcdr10.,1,4) in ("02C0", "02C1", "02C2", "02C3", "3E07");

%let hcpcs= ('33510' le hcpcs_cd le '33519') or ('33521' le hcpcs_cd le '33523') or ('33533' le hcpcs_cd le '33536') or  
		('92980' le hcpcs_cd le '92982') or hcpcs_cd in ('33530', '92984', '92995', '92996', '92920', '92921', '92924', '92925', 
		'92928', '92929', '92933', '92934', '92937', '92938', '92941', '92943', '92944', '92973', 'C9600', 'C9601', 'C9602', 
		'C9603', 'C9604', 'C9605', 'C9606', 'C9607', 'C9608', 'G0290', 'G0291');

%inpt_outpt_car_prc_link_cpt_oc;  

*************************  stroke ******************************;
data stroke1;
set &folder..&project._oc_temp_inpt;
  array dgns{*} ICD_DGNS_CD1-ICD_DGNS_CD25;
	do i=1 to 25- cmiss(of ICD_DGNS_CD1-ICD_DGNS_CD25);
      if dgn_vrsn in ('9') then do;	 
        if substr(dgns(i),1,3) in ('430','431','436') or (substr(dgns(i),1,3) in ('433','434') and substr(dgns(i),5,1)='1') then fu_stroke=1;
      end;
      if dgn_vrsn='0' then do;
        if substr(dgns(i),1,3) in ('I60', 'I61','I63') or dgns(i) in ('I6789','I67850','I67858') then fu_stroke=1;
      end;
   end;	
drop icd: i;
run;

proc sort data=stroke1 out=stroke2 nodupkey;	
  by bene_id index_dt  claim_dt nch_bene_dschrg_dt  descending fu_stroke;
run;	

data stroke3;
  set stroke2;
  by bene_id index_dt claim_dt nch_bene_dschrg_dt ;
  if fu_stroke=1;
run; 

data stroke3;	
  set stroke3;
  by bene_id index_dt claim_dt nch_bene_dschrg_dt ;
  if first.index_dt;
  rename claim_dt=claim_dt1 nch_bene_dschrg_dt=nch_bene_dschrg_dt1;
run; 

data stroke_hosp_clm_1;	
  merge stroke2 (in=a) stroke3 (in=b keep=bene_id index_dt claim_dt1 nch_bene_dschrg_dt1 );
  by bene_id index_dt;
  if a and b;
  if nch_bene_dschrg_dt ge nch_bene_dschrg_dt1 and claim_dt ge claim_dt1;
run; 

proc sort data=stroke_hosp_clm_1;
  by bene_id index_dt claim_dt nch_bene_dschrg_dt  descending fu_stroke;
run;

data stroke_hosp_clm_2 stroke_no_episode_2;
set stroke_hosp_clm_1;
  retain episode episode_start_date episode_end_date stus_cd;
  by bene_id index_dt;
  
 if first.index_dt then do; 
   df = .;
   episode=1;
   episode_start_date =  claim_dt;
   episode_end_date = nch_bene_dschrg_dt;
   stus_cd =PTNT_DSCHRG_STUS_CD;
   output stroke_hosp_clm_2;
end;

if ^first.index_dt then do; 
    df = claim_dt - episode_end_date;
    if df < 2 then do;  	
		if upcase(ptnt_dschrg_stus_cd)="20" then stus_cd ="20";
		if nch_bene_dschrg_dt >= episode_end_date then do; 
          episode_end_date = nch_bene_dschrg_dt; 
       end;
       output stroke_hosp_clm_2;
      end;

    else do;
         if fu_stroke ne 1 then do;
          output stroke_no_episode_2;
         end;

       if fu_stroke=1 then do;
              episode+1;
              episode_start_date = claim_dt ;
              episode_end_date =nch_bene_dschrg_dt;
			  stus_cd =ptnt_dschrg_stus_cd;
              output stroke_hosp_clm_2;
         end;
      end;
  end;
  label episode='Episode number for stroke'
  bene_id='Patient ID';
  format episode_start_date episode_end_date mmddyy10.;
  length episode_start_date episode_end_date 4.;
run;

proc sort data=stroke_hosp_clm_2;by bene_id index_dt episode episode_start_date episode_end_date;run;

data stroke_episode;	
set stroke_hosp_clm_2;
  by bene_id index_dt episode episode_start_date episode_end_date ;
  if last.episode;
  fu_stroke=1;
  if stus_cd ne "20";
  if episode_end_date-episode_start_date ge 1;
keep bene_id index_dt episode_start_date episode_end_date fu_stroke episode;
run;

proc sort data=stroke_episode; by bene_id index_dt;run; 

data stroke4;
set stroke_episode;
by bene_id index_dt episode;
if last.index_dt;
keep bene_id  index_dt fu_stroke ;
run;

proc sort data=stroke4 nodupkey;
by bene_id index_dt;
run;

* >=2 EM-linked outpatient claims on separate days;
%let dis=stroke;
%let dgns9=dgns{i};
%let dgns9= substr(&dgns9.,1,3) in ('430','431','436') or (substr(&dgns9.,1,3) in ('433','434') and substr(&dgns9.,5,1)='1');
%let dgns10=dgns{i};
%let dgns10= substr(&dgns10.,1,3) in ('I60', 'I61','I63') or &dgns10. in ('I6789','I67850','I67858');

%let ldgns9=line_icd_DGNS_cd;
%let ldgns9= substr(&ldgns9.,1,3) in ('430','431','436') or (substr(&ldgns9.,1,3) in ('433','434') and substr(&ldgns9.,5,1)='1');
%let ldgns10=line_icd_DGNS_cd;
%let ldgns10= substr(&ldgns10.,1,3) in ('I60', 'I61','I63') or &ldgns10. in ('I6789','I67850','I67858');

%clms_oc(outpt, blink, ambu_em);
%clms_oc(car, blink, ambu_em);
%clms_oc(car, llink, ambu_em);

data &dis._outpt_car_link;
set &dis._outpt_blink 
    &dis._car_blink 
    &dis._car_llink;
  keep bene_id index_dt fu_&dis. claim_dt;
run;

proc sort data=&dis._outpt_car_link nodupkey;
  by bene_id index_dt claim_dt;
run;

proc sql;
  create table &dis._outpt_car_link1 as
  select a.bene_id, a.index_dt, a.fu_&dis., a.claim_dt as date1, b.claim_dt as date2 
  from &dis._outpt_car_link as a, &dis._outpt_car_link as b
  where a.bene_id=b.bene_id  and a.index_dt=b.index_dt and (a.claim_dt+1) le b.claim_dt le (a.claim_dt+5000)
  order by bene_id, index_dt, date1;
quit;

data &dis._outpt_car_link1d(keep=bene_id date2 index_dt fu_&dis.);
	set &dis._outpt_car_link1;
	by bene_id index_dt date1;
	if first.index_dt;
run;

data stroke_final;
set stroke4
	stroke_outpt_car_link1d;
keep bene_id index_dt fu_stroke;
run;

proc sort data=stroke_final nodupkey; by bene_id index_dt;run;

*************************  CKD ******************************;
%let dis=CKD;
%let dgns9=dgns{i};
%let dgns9= substr(&dgns9.,1,4) in ('0160','2504','2741','6421','6462','7532') or 
	(substr(&dgns9.,1,3) in ('403') and substr(&dgns9.,5,1) in ('0','1')) or
	(substr(&dgns9.,1,3) in ('404') and substr(&dgns9.,5,1) in ('0','1','2','3')) or 
	('580' le substr(&dgns9.,1,3) le '588') or ('75312' le &dgns9. le '75317') or
	&dgns9. in ('0954', '1890', '1899', '2230', '23691', '2714', '28311', '4401', '4421', '4473', '5724', '591', '75319', '7944');
%let dgns10=dgns{i};
%let dgns10= &dgns10. in ('A1811', 'A5275', 'C649', 'C689', 'D3000', 'D4100', 'D4120', 'D593', 'E1021', 'E1029', 'E1121', 'E1129',
	'E748', 'I120', 'I129', 'I130', 'I1310', 'I1311', 'I132', 'I701', 'I722', 'K767', 'M1030', 'N003', 'N008', 'N009', 'N013', 
	'N022', 'N032', 'N033', 'N035', 'N038', 'N039', 'N040', 'N043', 'N044', 'N048', 'N049', 'N052', 'N055', 'N058', 'N059', 'N08', 
	'N1330', 'N170', 'N171', 'N172', 'N178', 'N179', 'N181', 'N182', 'N183', 'N184', 'N185', 'N186', 'N189', 'N19', 'N250', 'N251',
	'N2581', 'N2589', 'N259', 'N269','Q6102', 'Q6119', 'Q612', 'Q613', 'Q614', 'Q615', 'Q618', 'Q6210', 'Q6211', 'Q6212', 'Q6231', 
	'Q6239', 'R944');

%let ldgns9=line_icd_DGNS_cd;
%let ldgns9= substr(&ldgns9.,1,4) in ('0160','2504','2741','6421','6462','7532') or 
	(substr(&ldgns9.,1,3) in ('403') and substr(&ldgns9.,5,1) in ('0','1')) or
	(substr(&ldgns9.,1,3) in ('404') and substr(&ldgns9.,5,1) in ('0','1','2','3')) or 
	('580' le substr(&ldgns9.,1,3) le '588') or ('75312' le &ldgns9. le '75317') or
	&ldgns9. in ('0954', '1890', '1899', '2230', '23691', '2714', '28311', '4401', '4421', '4473', '5724', '591', '75319', '7944');
%let ldgns10=line_icd_DGNS_cd;
%let ldgns10=&ldgns10. in ('A1811', 'A5275', 'C649', 'C689', 'D3000', 'D4100', 'D4120', 'D593', 'E1021', 'E1029', 'E1121', 'E1129',
	'E748', 'I120', 'I129', 'I130', 'I1310', 'I1311', 'I132', 'I701', 'I722', 'K767', 'M1030', 'N003', 'N008', 'N009', 'N013', 
	'N022', 'N032', 'N033', 'N035', 'N038', 'N039', 'N040', 'N043', 'N044', 'N048', 'N049', 'N052', 'N055', 'N058', 'N059', 'N08', 
	'N1330', 'N170', 'N171', 'N172', 'N178', 'N179', 'N181', 'N182', 'N183', 'N184', 'N185', 'N186', 'N189', 'N19', 'N250', 'N251',
	'N2581', 'N2589', 'N259', 'N269','Q6102', 'Q6119', 'Q612', 'Q613', 'Q614', 'Q615', 'Q618', 'Q6210', 'Q6211', 'Q6212', 'Q6231', 
	'Q6239', 'R944');

%inpt_outpt_car_link_oc;

* ESRD_IND;
proc sort data=&data1.;by bene_id;run;

%macro ESRD_IND;
%do year=1999 %to 2019;
data ESRD_&year.;
merge ccw&year..Beneficiary_summary_file (keep=bene_id bene_ESRD_IND) &data1.(in=a);
by bene_id;
if a;
if year(Index_dt+8) le &year. le year(Index_dt+182);
if bene_ESRD_IND='Y';
run;
%end;
%mend;
%ESRD_IND;

data ESRD;
set ESRD_1999-ESRD_2018;
keep bene_id index_dt;
run;

data CKD_final;
set CKD
	ESRD;
fu_CKD=1;
keep bene_id index_dt fu_CKD;
run;

proc sort data=CKD_final nodupkey;by bene_id index_dt;run; 


************************* Depression ******************************;
%let dis=Depression;
%let dgns9=dgns{i};
%let dgns9= ('29620' le &dgns9. le '29626') or ('29630' le &dgns9. le '29636') or ('29651' le &dgns9. le '29656') or 
	('29660' le &dgns9. le '29666') or &dgns9. in ('29689', '2980', '3004', '3091', '311');
%let dgns10=dgns{i};
%let dgns10= ('F320' le &dgns10. le 'F325') or ('F330' le &dgns10. le 'F333') or ('F3160' le &dgns10. le 'F3164') or 
	&dgns10. in ('F329', 'F339', 'F3341', 'F3342', 'F3331', 'F3132', 'F314', 'F315', 'F3175', 'F3176', 'F3177', 'F3178', 'F3181', 
	'F323', 'F333', 'F341', 'F4321');

%let ldgns9=line_icd_DGNS_cd;
%let ldgns9= ('29620' le &ldgns9. le '29626') or ('29630' le &ldgns9. le '29636') or ('29651' le &ldgns9. le '29656') or 
	('29660' le &ldgns9. le '29666') or &ldgns9. in ('29689', '2980', '3004', '3091', '311');
%let ldgns10=line_icd_DGNS_cd;
%let ldgns10= ('F320' le &ldgns10. le 'F325') or ('F330' le &ldgns10. le 'F333') or ('F3160' le &ldgns10. le 'F3164') or 
	&ldgns10. in ('F329', 'F339', 'F3341', 'F3342', 'F3331', 'F3132', 'F314', 'F315', 'F3175', 'F3176', 'F3177', 'F3178', 'F3181', 
	'F323', 'F333', 'F341', 'F4321', 'F329');

%inpt_outpt_car_link_oc; 

* at least 2 pharmacy claims of depression medications --discussed with Ligong: does not need to be on seperate days, combine same GNN in the same day;
data Depression_med(compress=binary);
set &folder..&project._oc_temp_pde;
if 	 INDEX(UPCASE(GNN),'AMITRIPTYLINE')|INDEX(UPCASE(GNN),'AMOXAPINE')|INDEX(UPCASE(GNN),'BUPROPION')|INDEX(UPCASE(GNN),'CITALOPRAM')
	|INDEX(UPCASE(GNN),'CLOMIPRAMINE')|INDEX(UPCASE(GNN),'DESIPRAMINE')|INDEX(UPCASE(GNN),'DESVENLAFAXINE')|INDEX(UPCASE(GNN),'DOXEPIN')
	|INDEX(UPCASE(GNN),'DULOXETINE')|INDEX(UPCASE(GNN),'ESCITALOPRAM')|INDEX(UPCASE(GNN),'FLUOXETINE')|INDEX(UPCASE(GNN),'FLUVOXAMINE')
	|INDEX(UPCASE(GNN),'IMIPRAMINE')|INDEX(UPCASE(GNN),'ISOCARBOXAZID')|INDEX(UPCASE(GNN),'LEVOMILNACIPRAN')|INDEX(UPCASE(GNN),'MAPROTILINE')
	|INDEX(UPCASE(GNN),'MILNACIPRAN')|INDEX(UPCASE(GNN),'MIRTAZAPINE')|INDEX(UPCASE(GNN),'NEFAZODONE')|INDEX(UPCASE(GNN),'NORTRIPTYLINE')
	|INDEX(UPCASE(GNN),'PAROXETINE')|INDEX(UPCASE(GNN),'PERPHENAZINE')|INDEX(UPCASE(GNN),'PHENELZINE')|INDEX(UPCASE(GNN),'PROTRIPTYLINE')
	|INDEX(UPCASE(GNN),'SELEGILINE')|INDEX(UPCASE(GNN),'SERTRALINE')|INDEX(UPCASE(GNN),'TRANYLCYPROMINE')|INDEX(UPCASE(GNN),'TRAZODONE')
	|INDEX(UPCASE(GNN),'�TRIMIPRAMINE')|INDEX(UPCASE(GNN),'VENLAFAXINE')|INDEX(UPCASE(GNN),'VILAZODONE')|INDEX(UPCASE(GNN),'VORTIOXETINE');
fu_depression=1;
run;

proc sort data=Depression_med nodupkey;by bene_id index_dt srvc_dt GNN; run;

data Depression_med2;
set Depression_med;
by bene_id index_dt srvc_dt GNN;
if first.index_dt then N_claim=0;
N_claim+1;
if last.index_dt then output;
run;

data Depression_med3;
set Depression_med2;
if N_claim ge 2;
run;

proc sort data=Depression_med3 nodupkey;by bene_id index_dt;run;

data depression_final;
set depression
	Depression_med3;
fu_depression=1;
keep bene_id index_dt fu_depression;
run;

proc sort data=depression_final nodupkey;by bene_id index_dt;run; 


************************* Serious fall injury ******************************;
* fall;
%let dgns9=dgns{i};
%let fall9= ('E8800' le &dgns9. le 'E8889');
%let motor9= ('E8100' le &dgns9. le 'E8199');
%let injury9=('80000' le &dgns9. le '80619') or ('8070' le substr(&dgns9.,1,4) le '8072') or ('8080' le substr(&dgns9.,1,4) le '8089') or 
		('81000' le &dgns9. le '81419') or ('8180' le substr(&dgns9.,1,4) le '8251') or ('8270' le substr(&dgns9.,1,4) le '8291') or 
		('85200' le &dgns9. le '85239') or ('8300' le substr(&dgns9.,1,4) le '8321') or ('83500' le &dgns9. le '83513') or 
		('83630' le &dgns9. le '83660');

%let dgns10=dgns{i};
%let fall10= ('W00' le &dgns10. le 'W19');
%let motor10= ('V00' le &dgns10. le 'V89');
%let injury10a= dgns{i} in (
'S020XXA',	'S020XXB',	'S02101A',	'S02101B',	'S02102A',	'S02102B',	'S02109A',	'S02109B',	'S0210XA',	'S0210XB',	'S022XXA',	
'S022XXB',	'S0230XA',	'S0230XB',	'S0231XA',	'S0231XB',	'S0232XA',	'S0232XB',	'S023XXA',	'S023XXB',	'S02400A',	'S02400B',	
'S02401A',	'S02401B',	'S02402A',	'S02402B',	'S0240AA',	'S0240AB',	'S0240BA',	'S0240BB',	'S0240CA',	'S0240CB',	'S0240DA',	
'S0240DB',	'S0240EA',	'S0240EB',	'S0240FA',	'S0240FB',	'S0242XA',	'S0242XB',	'S02600A',	'S02600B',	'S02601A',	'S02601B',	
'S02602A',	'S02602B',	'S02609A',	'S02609B',	'S02610A',	'S02610B',	'S02611A',	'S02611B',	'S02612A',	'S02612B',	'S0261XA',	
'S0261XB',	'S02620A',	'S02620B',	'S02621A',	'S02621B',	'S02622A',	'S02622B',	'S0262XA',	'S0262XB',	'S02630A',	'S02630B',	
'S02631A',	'S02631B',	'S02632A',	'S02632B',	'S0263XA',	'S0263XB',	'S02640A',	'S02640B',	'S02641A',	'S02641B',	'S02642A',	
'S02642B',	'S0264XA',	'S0264XB',	'S02650A',	'S02650B',	'S02651A',	'S02651B',	'S02652A',	'S02652B',	'S0265XA',	'S0265XB',	
'S0266XA',	'S0266XB',	'S02670A',	'S02670B',	'S02671A',	'S02671B',	'S02672A',	'S02672B',	'S0267XA',	'S0267XB',	'S0269XA',	
'S0269XB',	'S0291XA',	'S0291XB',	'S0292XA',	'S0292XB',	'S0300XA',	'S0301XA',	'S0302XA',	'S0303XA',	'S030XXA',	'S065X0A',	
'S065X1A',	'S065X2A',	'S065X3A',	'S065X4A',	'S065X5A',	'S065X6A',	'S065X7A',	'S065X8A',	'S065X9A',	'S066X0A',	'S066X1A',	
'S066X2A',	'S066X3A',	'S066X4A',	'S066X5A',	'S066X6A',	'S066X7A',	'S066X8A',	'S066X9A',	'S12000A',	'S12000B',	'S12001A',	
'S12001B',	'S12100A',	'S12100B',	'S12101A',	'S12101B',	'S12200A',	'S12200B',	'S12201A',	'S12201B',	'S12300A',	'S12300B',	
'S12301A',	'S12301B',	'S12400A',	'S12400B',	'S12401A',	'S12401B',	'S12500A',	'S12500B',	'S12501A',	'S12501B',	'S12600A',	
'S12600B',	'S12601A',	'S12601B',	'S129XXA',	'S22009A',	'S22009B',	'S2220XA',	'S2239XA',	'S2239XB',	'S2249XA',	'S2249XB',	
'S229XXB',	'S32009A',	'S32009B',	'S3210XA',	'S3210XB',	'S322XXA',	'S322XXB',	'S32309A',	'S32309B',	'S32409A',	'S32409B',	
'S32501A',	'S32501B',	'S32502A',	'S32502B',	'S32509A',	'S32509B',	'S32609A',	'S32609B',	'S32810A',	'S32810B',	'S32811A',	
'S32811B',	'S3282XA',	'S3282XB',	'S3289XA',	'S3289XB',	'S329XXA',	'S329XXB',	'S42009A',	'S42009B',	'S42013A',	'S42013B',	
'S42016A',	'S42016B',	'S42019A',	'S42019B',	'S42023A',	'S42023B',	'S42026A',	'S42026B',	'S42033A',	'S42033B',	'S42036A',	
'S42036B',	'S42109A',	'S42109B',	'S42113A',	'S42113B',	'S42116A',	'S42116B',	'S42123A',	'S42123B',	'S42126A',	'S42126B',	
'S42133A',	'S42133B',	'S42136A',	'S42136B',	'S42143A',	'S42143B',	'S42146A',	'S42146B',	'S42153A',	'S42153B',	'S42156A',	
'S42156B',	'S42199A',	'S42199B',	'S42209A',	'S42209B',	'S42213A',	'S42213B',	'S42216A',	'S42216B',	'S42253A',	'S42253B',	
'S42256A',	'S42256B',	'S42293A',	'S42293B',	'S42295A',	'S42296A',	'S42296B',	'S42309A',	'S42309B',	'S42399A',	'S42399B',	
'S42409A',	'S42409B',	'S42413A',	'S42413B',	'S42416A',	'S42416B',	'S42433A',	'S42436A',	'S42443A',	'S42446A',	'S42453A',	
'S42453B',	'S42456A',	'S42456B',	'S42463A',	'S42463B',	'S42466A',	'S42466B',	'S42473A',	'S42473B',	'S42476A',	'S42476B',	
'S42493A',	'S42493B',	'S42496A',	'S42496B',	'S43006A',	'S43016A',	'S43026A',	'S43036A',	'S43086A',	'S43109A',	'S52009A',	
'S52009B',	'S52009C',	'S52019A',	'S52023A',	'S52023B',	'S52023C',	'S52026A',	'S52026B',	'S52026C',	'S52043A',	'S52043B',	
'S52043C',	'S52046A',	'S52046B',	'S52046C',	'S52099A',	'S52099B',	'S52099C',	'S52109A',	'S52109B',	'S52109C',	'S52119A',	
'S52123A',	'S52123B',	'S52123C',	'S52126A',	'S52126B',	'S52126C',	'S52133A',	'S52133B',	'S52133C',	'S52136A',	'S52136B',	
'S52136C',	'S52189A',	'S52189B',	'S52189C',	'S52209A',	'S52209B',	'S52209C',	'S52279A',	'S52279B',	'S52279C',	'S52309A',	
'S52309B',	'S52309C',	'S52509A',	'S52509B',	'S52509C',	'S52529A',	'S52539A',	'S52539B',	'S52539C',	'S52549A',	'S52609A',	
'S52609B',	'S52609C',	'S52629A',	'S5290XA',	'S5290XB',	'S5290XC',	'S53006A',	'S53016A',	'S53026A',	'S53096A',	'S53106A',	
'S53116A',	'S53136A',	'S53146A',	'S53196A',	'S59109A',	'S62009A',	'S62009B',	'S62109A',	'S62109B',	'S62113A',	'S62113B',	
'S62116A',	'S62116B',	'S62123A',	'S62123B',	'S62126A',	'S62126B',	'S62133A',	'S62133B',	'S62136A',	'S62136B',	'S62143A',	
'S62143B',	'S62146A',	'S62146B',	'S62153A',	'S62153B',	'S62156A',	'S62156B',	'S62163A',	'S62163B',	'S62166A',	'S62166B',	
'S62173A',	'S62173B',	'S62176A',	'S62176B',	'S62183A',	'S62183B',	'S62186A',	'S62186B',	'S6290XA',	'S6290XB',	'S72009A',	
'S72009B',	'S72009C',	'S72019A',	'S72019B',	'S72019C',	'S72023A',	'S72023B',	'S72023C',	'S72026A',	'S72026B',	'S72026C',	
'S72033A',	'S72033B',	'S72033C',	'S72036A',	'S72036B',	'S72036C',	'S72043A',	'S72043B',	'S72043C',	'S72046A',	'S72046B',	
'S72046C',	'S72099A',	'S72099B',	'S72099C',	'S72109A',	'S72109B',	'S72109C',	'S72143A',	'S72143B',	'S72143C',	'S72146A',	
'S72146B',	'S72146C',	'S7223XA',	'S7223XB',	'S7223XC',	'S7226XA',	'S7226XB',	'S7226XC',	'S72309A',	'S72309B',	'S72309C',	
'S72409A',	'S72409B',	'S72409C',	'S72413A',	'S72413B',	'S72413C',	'S72416A',	'S72416B',	'S72416C',	'S72443A',	'S72443B',	
'S72443C',	'S72446A',	'S72446B',	'S72446C',	'S72453A',	'S72453B',	'S72453C',	'S72456A',	'S72456B',	'S72456C',	'S72499A',	
'S72499B',	'S72499C',	'S7290XA',	'S7290XB',	'S7290XC',	'S73006A',	'S73016A',	'S73026A',	'S73036A',	'S82009A',	'S82009B',	
'S82009C',	'S82109A',	'S82109B',	'S82109C',	'S82169A',	'S82201A',	'S82201B',	'S82201C',	'S82209A',	'S82209B',	'S82209C',	
'S82319A',	'S82401A',	'S82401B',	'S82401C',	'S82409A',	'S82409B',	'S82409C',	'S8253XA',	'S8253XB',	'S8253XC',	'S8256XA',	
'S8256XB',	'S8256XC',	'S8263XA',	'S8263XB',	'S8263XC',	'S8266XA',	'S8266XB',	'S8266XC',	'S82819A',	'S82829A',	'S82839A',	
'S82839B',	'S82839C',	'S82843A',	'S82843B',	'S82843C',	'S82846A',	'S82846B',	'S82846C',	'S82853A',	'S82853B',	'S82853C',	
'S82856A',	'S82856B',	'S82856C',	'S82899A',	'S82899B',	'S82899C',	'S8290XA',	'S8290XB',	'S83106A',	'S83116A',	'S83126A',	
'S83136A',	'S83146A',	'S83196A',	'S92009A',	'S92009B',	'S99009A',	'S99009B',	'S99019A',	'S99019B',	'S99029A',	'S99029B',	
'S99039A',	'S99039B',	'S99049A',	'S99049B',	'S99099A',	'S99099B',	'T07', 'T148',	'T148XXA',         'S02110A',	'S02110B',	
'S02111A',	'S02111B',	'S02112A',	'S02112B',	'S02113A',	'S02113B',	'S02118A',	'S02118B',	'S02119A',	'S02119B',	'S0211AA',	
'S0211AB',	'S0211BA',	'S0211BB',	'S0211CA',	'S0211CB',	'S0211DA',	'S0211DB',	'S0211EA',	'S0211EB',	'S0211FA',	'S0211FB',	
'S0211GA',	'S0211GB',	'S0211HA',	'S0211HB',	'S0219XA',	'S0219XB',	'S02411A',	'S02411B',	'S02412A',	'S02412B',	'S02413A',	
'S02413B',	'S0280XA',	'S0280XB',	'S0281XA',	'S0281XB',	'S0282XA',	'S0282XB',	'S028XXA',	'S028XXB',	'S1201XA',	'S1201XB',	
'S1202XA',	'S1202XB',	'S12030A',	'S12030B',	'S12031A',	'S12031B',	'S12040A',	'S12040B',	'S12041A',	'S12041B',	'S12090A',	
'S12090B',	'S12091A',	'S12091B',	'S12110A',	'S12110B',	'S12111A',	'S12111B',	'S12112A',	'S12112B',	'S12120A',	'S12120B',	
'S12121A',	'S12121B',	'S12130A',	'S12130B',	'S12131A',	'S12131B',	'S1214XA',	'S1214XB',	'S12150A',	'S12150B',	'S12151A',	
'S12151B',	'S12190A',	'S12190B',	'S12191A',	'S12191B',	'S12230A',	'S12230B',	'S12231A',	'S12231B',	'S1224XA',	'S1224XB',	
'S12250A',	'S12250B',	'S12251A',	'S12251B',	'S12290A',	'S12290B',	'S12291A',	'S12291B',	'S12330A',	'S12330B',	'S12331A',	
'S12331B',	'S1234XA',	'S1234XB',	'S12350A',	'S12350B',	'S12351A',	'S12351B',	'S12390A',	'S12390B',	'S12391A',	'S12391B',	
'S12430A',	'S12430B',	'S12431A',	'S12431B',	'S1244XA',	'S1244XB',	'S12450A',	'S12450B',	'S12451A',	'S12451B',	'S12490A',	
'S12490B',	'S12491A',	'S12491B',	'S12530A',	'S12530B',	'S12531A',	'S12531B',	'S1254XA',	'S1254XB',	'S12550A',	'S12550B',	
'S12551A',	'S12551B',	'S12590A',	'S12590B',	'S12591A',	'S12591B',	'S12630A',	'S12630B',	'S12631A',	'S12631B',	'S1264XA',	
'S1264XB',	'S12650A',	'S12650B',	'S12651A',	'S12651B',	'S12690A',	'S12690B',	'S12691A',	'S12691B',	'S128XXA',	'S2221XA',	
'S2222XA',	'S2223XA',	'S2224XA',	'S2231XA',	'S2231XB',	'S2232XA',	'S2232XB',	'S2241XA',	'S2241XB',	'S2242XA',	'S2242XB',	
'S2243XA',	'S2243XB',	'S32301A',	'S32301B',	'S32302A',	'S32302B',	'S32311A',	'S32311B',	'S32312A',	'S32312B',	'S32313A',	
'S32313B',	'S32314A',	'S32314B',	'S32315A',	'S32315B',	'S32316A',	'S32316B',	'S32391A',	'S32391B',	'S32392A',	'S32392B',	
'S32399A',	'S32399B',	'S32401A',	'S32401B',	'S32402A',	'S32402B',	'S32411A',	'S32411B',	'S32412A',	'S32412B',	'S32413A',	
'S32413B',	'S32414A',	'S32414B',	'S32415A',	'S32415B',	'S32416A',	'S32416B',	'S32421A',	'S32421B',	'S32422A',	'S32422B',	
'S32423A',	'S32423B',	'S32424A',	'S32424B',	'S32425A',	'S32425B',	'S32426A',	'S32426B',	'S32431A',	'S32431B',	'S32432A',	
'S32432B',	'S32433A',	'S32433B',	'S32434A',	'S32434B',	'S32435A',	'S32435B',	'S32436A',	'S32436B',	'S32441A',	'S32441B',	
'S32442A',	'S32442B',	'S32443A',	'S32443B',	'S32444A',	'S32444B',	'S32445A',	'S32445B',	'S32446A',	'S32446B',	'S32451A',	
'S32451B',	'S32452A',	'S32452B',	'S32453A',	'S32453B',	'S32454A',	'S32454B',	'S32455A',	'S32455B',	'S32456A',	'S32456B',	
'S32461A',	'S32461B',	'S32462A',	'S32462B',	'S32463A',	'S32463B',	'S32464A',	'S32464B',	'S32465A',	'S32465B',	'S32466A',	
'S32466B',	'S32471A',	'S32471B',	'S32472A',	'S32472B',	'S32473A',	'S32473B',	'S32474A',	'S32474B',	'S32475A',	'S32475B',	
'S32476A',	'S32476B',	'S32481A',	'S32481B',	'S32482A',	'S32482B',	'S32483A',	'S32483B',	'S32484A',	'S32484B',	'S32485A',	
'S32485B',	'S32486A',	'S32486B',	'S32491A',	'S32491B',	'S32492A',	'S32492B',	'S32499A',	'S32499B',	'S32511A',	'S32511B',	
'S32512A',	'S32512B',	'S32519A',	'S32519B',	'S32591A',	'S32591B',	'S32592A',	'S32592B',	'S32599A',	'S32599B',	'S32601A',	
'S32601B',	'S32602A',	'S32602B',	'S32611A',	'S32611B',	'S32612A',	'S32612B',	'S32613A',	'S32613B',	'S32614A',	'S32614B',	
'S32615A',	'S32615B',	'S32616A',	'S32616B',	'S32691A',	'S32691B',	'S32692A',	'S32692B',	'S32699A',	'S32699B',	'S42001A',	
'S42001B',	'S42002A',	'S42002B',	'S42011A',	'S42011B',	'S42012A',	'S42012B',	'S42014A',	'S42014B',	'S42015A',	'S42015B',	
'S42017A',	'S42017B',	'S42018A',	'S42018B',	'S42021A',	'S42021B',	'S42022A',	'S42022B',	'S42024A',	'S42024B',	'S42025A',	
'S42025B',	'S42031A',	'S42031B',	'S42032A',	'S42032B',	'S42034A',	'S42034B',	'S42035A',	'S42035B',	'S42101A',	'S42101B',	
'S42102A',	'S42102B',	'S42111A',	'S42111B',	'S42112A',	'S42112B',	'S42114A',	'S42114B',	'S42115A',	'S42115B',	'S42121A',	
'S42121B',	'S42122A',	'S42122B',	'S42124A',	'S42124B',	'S42125A',	'S42125B',	'S42131A',	'S42131B',	'S42132A',	'S42132B',	
'S42134A',	'S42134B',	'S42135A',	'S42135B',	'S42141A',	'S42141B',	'S42142A',	'S42142B',	'S42144A',	'S42144B',	'S42145A',	
'S42145B',	'S42151A',	'S42151B',	'S42152A',	'S42152B',	'S42154A',	'S42154B',	'S42155A',	'S42155B',	'S42192A',	'S42192B',	
'S42201A',	'S42201B',	'S42202A',	'S42202B',	'S42211A',	'S42211B',	'S42212A',	'S42212B',	'S42214A',	'S42214B',	'S42215A',	
'S42215B',	'S42221A',	'S42221B',	'S42222A',	'S42222B',	'S42223A',	'S42223B',	'S42224A',	'S42224B',	'S42225A',	'S42225B',	
'S42226A',	'S42226B',	'S42231A',	'S42231B',	'S42232A',	'S42232B',	'S42239A',	'S42239B',	'S42241A',	'S42241B',	'S42242A',	
'S42242B',	'S42249A',	'S42249B',	'S42251A',	'S42251B',	'S42252A',	'S42252B',	'S42254A',	'S42254B',	'S42255A',	'S42255B');

%let injury10b= dgns{i} in (	
'S42261A',	'S42261B',	'S42262A',	'S42262B',	'S42263A',	'S42263B',	'S42264A',	'S42264B',	'S42265A',	'S42265B',	'S42266A',	
'S42266B',	'S42271A',	'S42272A',	'S42279A',	'S42291A',	'S42291B',	'S42292A',	'S42292B',	'S42294A',	'S42294B',	'S42295B',	
'S42301A',	'S42301B',	'S42302A',	'S42302B',	'S42311A',	'S42312A',	'S42319A',	'S42321A',	'S42321B',	'S42322A',	'S42322B',	
'S42323A',	'S42323B',	'S42324A',	'S42324B',	'S42325A',	'S42325B',	'S42326A',	'S42326B',	'S42331A',	'S42331B',	'S42332A',	
'S42332B',	'S42333A',	'S42333B',	'S42334A',	'S42334B',	'S42335A',	'S42335B',	'S42336A',	'S42336B',	'S42341A',	'S42341B',	
'S42342A',	'S42342B',	'S42343A',	'S42343B',	'S42344A',	'S42344B',	'S42345A',	'S42345B',	'S42346A',	'S42346B',	'S42351A',	
'S42351B',	'S42352A',	'S42352B',	'S42353A',	'S42353B',	'S42354A',	'S42354B',	'S42355A',	'S42355B',	'S42356A',	'S42356B',	
'S42361A',	'S42361B',	'S42362A',	'S42362B',	'S42363A',	'S42363B',	'S42364A',	'S42364B',	'S42365A',	'S42365B',	'S42366A',	
'S42366B',	'S42391A',	'S42391B',	'S42392A',	'S42392B',	'S42401A',	'S42401B',	'S42402A',	'S42402B',	'S42411A',	'S42411B',	
'S42412A',	'S42412B',	'S42414A',	'S42414B',	'S42415A',	'S42415B',	'S42421A',	'S42421B',	'S42422A',	'S42422B',	'S42423A',	
'S42423B',	'S42424A',	'S42424B',	'S42425A',	'S42425B',	'S42426A',	'S42426B',	'S42431A',	'S42431B',	'S42432A',	'S42432B',	
'S42433B',	'S42434A',	'S42434B',	'S42435A',	'S42435B',	'S42436B',	'S42441A',	'S42441B',	'S42442A',	'S42442B',	'S42443B',	
'S42444A',	'S42444B',	'S42445A',	'S42445B',	'S42446B',	'S42447A',	'S42447B',	'S42448A',	'S42448B',	'S42449A',	'S42449B',	
'S42451A',	'S42451B',	'S42452A',	'S42452B',	'S42454A',	'S42454B',	'S42455A',	'S42455B',	'S42461A',	'S42461B',	'S42462A',	
'S42462B',	'S42464A',	'S42464B',	'S42465A',	'S42465B',	'S42471A',	'S42471B',	'S42472A',	'S42472B',	'S42474A',	'S42474B',	
'S42475A',	'S42475B',	'S42481A',	'S42482A',	'S42489A',	'S42491A',	'S42491B',	'S42492A',	'S42492B',	'S42494A',	'S42494B',	
'S42495A',	'S42495B',	'S4290XA',	'S4290XB',	'S43004A',	'S43005A',	'S43014A',	'S43015A',	'S43024A',	'S43025A',	'S43034A',	
'S43035A',	'S43084A',	'S43085A',	'S43101A',	'S43102A',	'S43121A',	'S43122A',	'S43129A',	'S43131A',	'S43132A',	'S43139A',	
'S43141A',	'S43142A',	'S43149A',	'S43151A',	'S43152A',	'S43159A',	'S43304A',	'S43305A',	'S43306A',	'S43314A',	'S43315A',	
'S43316A',	'S43394A',	'S43395A',	'S43396A',	'S52001A',	'S52001B',	'S52001C',	'S52002A',	'S52002B',	'S52002C',	'S52021A',	
'S52021B',	'S52021C',	'S52022A',	'S52022B',	'S52022C',	'S52024A',	'S52024B',	'S52024C',	'S52025A',	'S52025B',	'S52025C',	
'S52031A',	'S52031B',	'S52031C',	'S52032A',	'S52032B',	'S52032C',	'S52033A',	'S52033B',	'S52033C',	'S52034A',	'S52034B',	
'S52034C',	'S52035A',	'S52035B',	'S52035C',	'S52036A',	'S52036B',	'S52036C',	'S52041A',	'S52041B',	'S52041C',	'S52042A',	
'S52042B',	'S52042C',	'S52044A',	'S52044B',	'S52044C',	'S52045A',	'S52045B',	'S52045C',	'S52091A',	'S52091B',	'S52091C',	
'S52092A',	'S52092B',	'S52092C',	'S52101A',	'S52101B',	'S52101C',	'S52102A',	'S52102B',	'S52102C',	'S52121A',	'S52121B',	
'S52121C',	'S52122A',	'S52122B',	'S52122C',	'S52124A',	'S52124B',	'S52124C',	'S52125A',	'S52125B',	'S52125C',	'S52131A',	
'S52131B',	'S52131C',	'S52132A',	'S52132B',	'S52132C',	'S52134A',	'S52134B',	'S52134C',	'S52135A',	'S52135B',	'S52135C',	
'S52181A',	'S52181B',	'S52181C',	'S52182A',	'S52182B',	'S52182C',	'S52201A',	'S52201B',	'S52201C',	'S52202A',	'S52202B',	
'S52202C',	'S52211A',	'S52212A',	'S52219A',	'S52221A',	'S52221B',	'S52221C',	'S52222A',	'S52222B',	'S52222C',	'S52223A',	
'S52223B',	'S52223C',	'S52224A',	'S52224B',	'S52224C',	'S52225A',	'S52225B',	'S52225C',	'S52226A',	'S52226B',	'S52226C',	
'S52231A',	'S52231B',	'S52231C',	'S52232A',	'S52232B',	'S52232C',	'S52233A',	'S52233B',	'S52233C',	'S52234A',	'S52234B',	
'S52234C',	'S52235A',	'S52235B',	'S52235C',	'S52236A',	'S52236B',	'S52236C',	'S52241A',	'S52241B',	'S52241C',	'S52242A',	
'S52242B',	'S52242C',	'S52243A',	'S52243B',	'S52243C',	'S52244A',	'S52244B',	'S52244C',	'S52245A',	'S52245B',	'S52245C',	
'S52246A',	'S52246B',	'S52246C',	'S52251A',	'S52251B',	'S52251C',	'S52252A',	'S52252B',	'S52252C',	'S52253A',	'S52253B',	
'S52253C',	'S52254A',	'S52254B',	'S52254C',	'S52255A',	'S52255B',	'S52255C',	'S52256A',	'S52256B',	'S52256C',	'S52261A',	
'S52261B',	'S52261C',	'S52262A',	'S52262B',	'S52262C',	'S52263A',	'S52263B',	'S52263C',	'S52264A',	'S52264B',	'S52264C',	
'S52265A',	'S52265B',	'S52265C',	'S52266A',	'S52266B',	'S52266C',	'S52271A',	'S52271B',	'S52271C',	'S52272A',	'S52272B',	
'S52272C',	'S52281A',	'S52281B',	'S52281C',	'S52282A',	'S52282B',	'S52282C',	'S52283A',	'S52283B',	'S52283C',	'S52291A',	
'S52291B',	'S52291C',	'S52292A',	'S52292B',	'S52292C',	'S52299A',	'S52299B',	'S52299C',	'S52301A',	'S52301B',	'S52301C',	
'S52302A',	'S52302B',	'S52302C',	'S52311A',	'S52312A',	'S52319A',	'S52321A',	'S52321B',	'S52321C',	'S52322A',	'S52322B',	
'S52322C',	'S52323A',	'S52323B',	'S52323C',	'S52324A',	'S52324B',	'S52324C',	'S52325A',	'S52325B',	'S52325C',	'S52326A',	
'S52326B',	'S52326C',	'S52331A',	'S52331B',	'S52331C',	'S52332A',	'S52332B',	'S52332C',	'S52333A',	'S52333B',	'S52333C',	
'S52334A',	'S52334B',	'S52334C',	'S52335A',	'S52335B',	'S52335C',	'S52336A',	'S52336B',	'S52336C',	'S52341A',	'S52341B',	
'S52341C',	'S52342A',	'S52342B',	'S52342C',	'S52343A',	'S52343B',	'S52343C',	'S52344A',	'S52344B',	'S52344C',	'S52345A',	
'S52345B',	'S52345C',	'S52346A',	'S52346B',	'S52346C',	'S52351A',	'S52351B',	'S52351C',	'S52352A',	'S52352B',	'S52352C',	
'S52353A',	'S52353B',	'S52353C',	'S52354A',	'S52354B',	'S52354C',	'S52355A',	'S52355B',	'S52355C',	'S52356A',	'S52356B',	
'S52356C',	'S52361A',	'S52361B',	'S52361C',	'S52362A',	'S52362B',	'S52362C',	'S52363A',	'S52363B',	'S52363C',	'S52364A',	
'S52364B',	'S52364C',	'S52365A',	'S52365B',	'S52365C',	'S52366A',	'S52366B',	'S52366C',	'S52371A',	'S52371B',	'S52371C',	
'S52372A',	'S52372B',	'S52372C',	'S52379A',	'S52379B',	'S52379C',	'S52381A',	'S52381B',	'S52381C',	'S52382A',	'S52382B',	
'S52382C',	'S52389A',	'S52389B',	'S52389C',	'S52391A',	'S52391B',	'S52391C',	'S52392A',	'S52392B',	'S52392C',	'S52399A',	
'S52399B',	'S52399C',	'S52501A',	'S52501B',	'S52501C',	'S52502A',	'S52502B',	'S52502C',	'S52511A',	'S52511B',	'S52511C',	
'S52512A',	'S52512B',	'S52512C',	'S52513A',	'S52513B',	'S52513C',	'S52514A',	'S52514B',	'S52514C',	'S52515A',	'S52515B',	
'S52515C',	'S52516A',	'S52516B',	'S52516C',	'S52531A',	'S52531B',	'S52531C',	'S52532A',	'S52532B',	'S52532C',	'S52541A',	
'S52541B',	'S52541C',	'S52542A',	'S52542B',	'S52542C',	'S52549B',	'S52549C',	'S52551A',	'S52551B',	'S52551C',	'S52552A',	
'S52552B',	'S52552C',	'S52559A',	'S52559B',	'S52559C',	'S52561A',	'S52561B',	'S52561C',	'S52562A',	'S52562B',	'S52562C',	
'S52569A',	'S52569B',	'S52569C',	'S52571A',	'S52571B',	'S52571C',	'S52572A',	'S52572B',	'S52572C',	'S52579A',	'S52579B',	
'S52579C',	'S52591A',	'S52591B',	'S52591C',	'S52592A',	'S52592B',	'S52592C',	'S52599A',	'S52599B',	'S52599C',	'S52601A',	
'S52601B',	'S52601C',	'S52602A',	'S52602B',	'S52602C',	'S52611A',	'S52611B',	'S52611C',	'S52612A',	'S52612B',	'S52612C',	
'S52613A',	'S52613B',	'S52613C',	'S52614A',	'S52614B',	'S52614C',	'S52615A',	'S52615B',	'S52615C',	'S52616A',	'S52616B',	
'S52616C',	'S52691A',	'S52691B',	'S52691C',	'S52692A',	'S52692B',	'S52692C',	'S52699A',	'S52699B',	'S52699C',	'S5291XC',	
'S5292XC',	'S62001A',	'S62001B',	'S62002A',	'S62002B',	'S62011A',	'S62011B',	'S62012A',	'S62012B',	'S62013A',	'S62013B',	
'S62014A',	'S62014B',	'S62015A',	'S62015B',	'S62016A',	'S62016B',	'S62021A',	'S62021B',	'S62022A',	'S62022B',	'S62023A',	
'S62023B',	'S62024A',	'S62024B',	'S62025A',	'S62025B',	'S62026A',	'S62026B',	'S62031A',	'S62031B',	'S62032A',	'S62032B',
'S62033A',	'S62033B',	'S62034A',	'S62034B',	'S62035A',	'S62035B',	'S62036A',	'S62036B',	'S62101A',	'S62101B',	'S62102A',
'S62102B',	'S62111A',	'S62111B',	'S62112A',	'S62112B',	'S62114A',	'S62114B',	'S62115A',	'S62115B',	'S62121A',	'S62121B',	
'S62122A',	'S62122B',	'S62124A',	'S62124B',	'S62125A',	'S62125B',	'S62131A',	'S62131B',	'S62132A',	'S62132B',	'S62134A',	
'S62134B',	'S62135A',	'S62135B',	'S62141A',	'S62141B',	'S62142A',	'S62142B',	'S62144A',	'S62144B',	'S62145A',	'S62145B',	
'S62151A',	'S62151B',	'S62152A',	'S62152B',	'S62154A',	'S62154B',	'S62155A',	'S62155B',	'S62161A',	'S62161B',	'S62162A',	
'S62162B',	'S62164A',	'S62164B',	'S62165A',	'S62165B',	'S62171A',	'S62171B',	'S62172A',	'S62172B',	'S62174A',	'S62174B',	
'S62175A',	'S62175B',	'S62181A',	'S62181B',	'S62182A',	'S62182B',	'S62184A',	'S62184B',	'S62185A',	'S62185B',	'S6291XA',	
'S6291XB',	'S6292XA',	'S6292XB',	'S72001A',	'S72001B',	'S72001C',	'S72002A',	'S72002B',	'S72002C',	'S72011A',	'S72011B',	
'S72011C',	'S72012A',	'S72012B',	'S72012C',	'S72021A',	'S72021B',	'S72021C',	'S72022A',	'S72022B',	'S72022C',	'S72024A',	
'S72024B',	'S72024C',	'S72025A',	'S72025B',	'S72025C',	'S72031A',	'S72031B',	'S72031C',	'S72032A',	'S72032B',	'S72032C',	
'S72034A',	'S72034B',	'S72034C',	'S72035A',	'S72035B',	'S72035C',	'S72041A',	'S72041B',	'S72041C',	'S72042A',	'S72042B',	
'S72042C',	'S72044A',	'S72044B',	'S72044C',	'S72045A',	'S72045B',	'S72045C',	'S72051A',	'S72051B',	'S72051C',	'S72052A',	
'S72052B',	'S72052C',	'S72059A',	'S72059B',	'S72059C',	'S72061A',	'S72061B',	'S72061C',	'S72062A',	'S72062B',	'S72062C',	
'S72063A',	'S72063B',	'S72063C',	'S72064A',	'S72064B',	'S72064C',	'S72065A',	'S72065B',	'S72065C',	'S72066A',	'S72066B',	
'S72066C',	'S72091A',	'S72091B',	'S72091C',	'S72092A',	'S72092B',	'S72092C',	'S72101A',	'S72101B',	'S72101C',	'S72102A',	
'S72102B',	'S72102C',	'S72111A',	'S72111B',	'S72111C',	'S72112A',	'S72112B',	'S72112C',	'S72113A',	'S72113B',	'S72113C',	
'S72114A',	'S72114B',	'S72114C',	'S72115A',	'S72115B',	'S72115C',	'S72116A',	'S72116B',	'S72116C',	'S72121A',	'S72121B',	
'S72121C',	'S72122A',	'S72122B',	'S72122C',	'S72123A',	'S72123B',	'S72123C',	'S72124A',	'S72124B',	'S72124C',	'S72125A',	
'S72125B',	'S72125C',	'S72126A',	'S72126B',	'S72126C',	'S72131A',	'S72131B',	'S72131C',	'S72132A',	'S72132B',	'S72132C',
'S72133A',	'S72133B',	'S72133C',	'S72134A',	'S72134B',	'S72134C',	'S72135A',	'S72135B',	'S72135C',	'S72136A',	'S72136B',	
'S72136C',	'S72141A',	'S72141B',	'S72141C',	'S72142A',	'S72142B',	'S72142C',	'S72144A',	'S72144B',	'S72144C',	'S72145A',	
'S72145B',	'S72145C',	'S7221XA',	'S7221XB',	'S7221XC',	'S7222XA',	'S7222XB',	'S7222XC',	'S7224XA',	'S7224XB',	'S7224XC',	
'S7225XA',	'S7225XB',	'S7225XC',	'S72301A',	'S72301B',	'S72301C',	'S72302A',	'S72302B',	'S72302C',	'S72321A',	'S72321B',	
'S72321C',	'S72322A',	'S72322B',	'S72322C',	'S72323A',	'S72323B',	'S72323C',	'S72324A',	'S72324B',	'S72324C',	'S72325A',	
'S72325B',	'S72325C',	'S72326A',	'S72326B',	'S72326C',	'S72331A',	'S72331B',	'S72331C',	'S72332A',	'S72332B',	'S72332C',	
'S72333A',	'S72333B',	'S72333C',	'S72334A',	'S72334B',	'S72334C',	'S72335A',	'S72335B',	'S72335C',	'S72336A',	'S72336B',	
'S72336C',	'S72341A',	'S72341B',	'S72341C',	'S72342A',	'S72342B',	'S72342C',	'S72343A',	'S72343B',	'S72343C',	'S72344A');

%let injury10c= dgns{i} in (	
'S72344B',	'S72344C',	'S72345A',	'S72345B',	'S72345C',	'S72346A',	'S72346B',	'S72346C',	'S72351A',	'S72351B',	'S72351C',	
'S72352A',	'S72352B',	'S72352C',	'S72353A',	'S72353B',	'S72353C',	'S72354A',	'S72354B',	'S72354C',	'S72355A',	'S72355B',	
'S72355C',	'S72356A',	'S72356B',	'S72356C',	'S72361A',	'S72361B',	'S72361C',	'S72362A',	'S72362B',	'S72362C',	'S72363A',	
'S72363B',	'S72363C',	'S72364A',	'S72364B',	'S72364C',	'S72365A',	'S72365B',	'S72365C',	'S72366A',	'S72366B',	'S72366C',	
'S72391A',	'S72391B',	'S72391C',	'S72392A',	'S72392B',	'S72392C',	'S72399A',	'S72399B',	'S72399C',	'S72401A',	'S72401B',	
'S72401C',	'S72402A',	'S72402B',	'S72402C',	'S72411A',	'S72411B',	'S72411C',	'S72412A',	'S72412B',	'S72412C',	'S72414A',	
'S72414B',	'S72414C',	'S72415A',	'S72415B',	'S72415C',	'S72421A',	'S72421B',	'S72421C',	'S72422A',	'S72422B',	'S72422C',	
'S72423A',	'S72423B',	'S72423C',	'S72424A',	'S72424B',	'S72424C',	'S72425A',	'S72425B',	'S72425C',	'S72426A',	'S72426B',	
'S72426C',	'S72431A',	'S72431B',	'S72431C',	'S72432A',	'S72432B',	'S72432C',	'S72433A',	'S72433B',	'S72433C',	'S72434A',	
'S72434B',	'S72434C',	'S72435A',	'S72435B',	'S72435C',	'S72436A',	'S72436B',	'S72436C',	'S72441A',	'S72441B',	'S72441C',	
'S72442A',	'S72442B',	'S72442C',	'S72444A',	'S72444B',	'S72444C',	'S72445A',	'S72445B',	'S72445C',	'S72451A',	'S72451B',	
'S72451C',	'S72452A',	'S72452B',	'S72452C',	'S72454A',	'S72454B',	'S72454C',	'S72455A',	'S72455B',	'S72455C',	'S72461A',	
'S72461B',	'S72461C',	'S72462A',	'S72462B',	'S72462C',	'S72463A',	'S72463B',	'S72463C',	'S72464A',	'S72464B',	'S72464C',	
'S72465A',	'S72465B',	'S72465C',	'S72466A',	'S72466B',	'S72466C',	'S72471A',	'S72472A',	'S72479A',	'S72491A',	'S72491B',	
'S72491C',	'S72492A',	'S72492B',	'S72492C',	'S728X1A',	'S728X1B',	'S728X1C',	'S728X2A',	'S728X2B',	'S728X2C',	'S728X9A',	
'S728X9B',	'S728X9C',	'S7291XB',	'S7291XC',	'S7292XB',	'S7292XC',	'S73004A',	'S73005A',	'S73014A',	'S73015A',	'S73024A',	
'S73025A',	'S73034A',	'S73035A',	'S73044A',	'S73045A',	'S73046A',	'S82001A',	'S82001B',	'S82001C',	'S82002A',	'S82002B',	
'S82002C',	'S82011A',	'S82011B',	'S82011C',	'S82012A',	'S82012B',	'S82012C',	'S82013A',	'S82013B',	'S82013C',	'S82014A',	
'S82014B',	'S82014C',	'S82015A',	'S82015B',	'S82015C',	'S82016A',	'S82016B',	'S82016C',	'S82021A',	'S82021B',	'S82021C',	
'S82022A',	'S82022B',	'S82022C',	'S82023A',	'S82023B',	'S82023C',	'S82024A',	'S82024B',	'S82024C',	'S82025A',	'S82025B',	
'S82025C',	'S82026A',	'S82026B',	'S82026C',	'S82031A',	'S82031B',	'S82031C',	'S82032A',	'S82032B',	'S82032C',	'S82033A',	
'S82033B',	'S82033C',	'S82034A',	'S82034B',	'S82034C',	'S82035A',	'S82035B',	'S82035C',	'S82036A',	'S82036B',	'S82036C',	
'S82041A',	'S82041B',	'S82041C',	'S82042A',	'S82042B',	'S82042C',	'S82043A',	'S82043B',	'S82043C',	'S82044A',	'S82044B',	
'S82044C',	'S82045A',	'S82045B',	'S82045C',	'S82046A',	'S82046B',	'S82046C',	'S82091A',	'S82091B',	'S82091C',	'S82092A',	
'S82092B',	'S82092C',	'S82099A',	'S82099B',	'S82099C',	'S82101C',	'S82102A',	'S82102B',	'S82102C',	'S82111A',	'S82111B',	
'S82111C',	'S82112A',	'S82112B',	'S82112C',	'S82113A',	'S82113B',	'S82113C',	'S82114A',	'S82114B',	'S82114C',	'S82115A',	
'S82115B',	'S82115C',	'S82116A',	'S82116B',	'S82116C',	'S82121A',	'S82121B',	'S82121C',	'S82122A',	'S82122B',	'S82122C',	
'S82123A',	'S82123B',	'S82123C',	'S82124A',	'S82124B',	'S82124C',	'S82125A',	'S82125B',	'S82125C',	'S82126A',	'S82126B',	
'S82126C',	'S82131A',	'S82131B',	'S82131C',	'S82132A',	'S82132B',	'S82132C',	'S82133A',	'S82133B',	'S82133C',	'S82134A',	
'S82134B',	'S82134C',	'S82135A',	'S82135B',	'S82135C',	'S82136A',	'S82136B',	'S82136C',	'S82141A',	'S82141B',	'S82141C',	
'S82142A',	'S82142B',	'S82142C',	'S82143A',	'S82143B',	'S82143C',	'S82144A',	'S82144B',	'S82144C',	'S82145A',	'S82145B',	
'S82145C',	'S82146A',	'S82146B',	'S82146C',	'S82151A',	'S82151B',	'S82151C',	'S82152A',	'S82152B',	'S82152C',	'S82153A',	
'S82153B',	'S82153C',	'S82154A',	'S82154B',	'S82154C',	'S82155A',	'S82155B',	'S82155C',	'S82156A',	'S82156B',	'S82156C',	
'S82191A',	'S82191B',	'S82191C',	'S82192A',	'S82192B',	'S82192C',	'S82199A',	'S82199B',	'S82199C',	'S82202C',	'S82221A',	
'S82221B',	'S82221C',	'S82222A',	'S82222B',	'S82222C',	'S82223A',	'S82223B',	'S82223C',	'S82224A',	'S82224B',	'S82224C',	
'S82225A',	'S82225B',	'S82225C',	'S82226A',	'S82226B',	'S82226C',	'S82231A',	'S82231B',	'S82231C',	'S82232A',	'S82232B',	
'S82232C',	'S82233A',	'S82233B',	'S82233C',	'S82234A',	'S82234B',	'S82234C',	'S82235A',	'S82235B',	'S82235C',	'S82236A',	
'S82236B',	'S82236C',	'S82241A',	'S82241B',	'S82241C',	'S82242A',	'S82242B',	'S82242C',	'S82243A',	'S82243B',	'S82243C',	
'S82244A',	'S82244B',	'S82244C',	'S82245A',	'S82245B',	'S82245C',	'S82246A',	'S82246B',	'S82246C',	'S82251A',	'S82251B',	
'S82251C',	'S82252A',	'S82252B',	'S82252C',	'S82253A',	'S82253B',	'S82253C',	'S82254A',	'S82254B',	'S82254C',	'S82255A',	
'S82255B',	'S82255C',	'S82256A',	'S82256B',	'S82256C',	'S82261A',	'S82261B',	'S82261C',	'S82262A',	'S82262B',	'S82262C',	
'S82263A',	'S82263B',	'S82263C',	'S82264A',	'S82264B',	'S82264C',	'S82265A',	'S82265B',	'S82265C',	'S82266A',	'S82266B',	
'S82266C',	'S82291A',	'S82291B',	'S82291C',	'S82292A',	'S82292B',	'S82292C',	'S82299A',	'S82299B',	'S82299C',	'S82301A',	
'S82301B',	'S82301C',	'S82302A',	'S82302B',	'S82302C',	'S82309A',	'S82309B',	'S82309C',	'S82391A',	'S82391B',	'S82391C',	
'S82392A',	'S82392B',	'S82392C',	'S82399A',	'S82399B',	'S82399C',	'S82402C',	'S82421A',	'S82421B',	'S82421C',	'S82422A',	
'S82422B',	'S82422C',	'S82423A',	'S82423B',	'S82423C',	'S82424A',	'S82424B',	'S82424C',	'S82425A',	'S82425B',	'S82425C',	
'S82426A',	'S82426B',	'S82426C',	'S82431A',	'S82431B',	'S82431C',	'S82432A',	'S82432B',	'S82432C',	'S82433A',	'S82433B',	
'S82433C',	'S82434A',	'S82434B',	'S82434C',	'S82435A',	'S82435B',	'S82435C',	'S82436A',	'S82436B',	'S82436C',	'S82441A',	
'S82441B',	'S82441C',	'S82442A',	'S82442B',	'S82442C',	'S82443A',	'S82443B',	'S82443C',	'S82444A',	'S82444B',	'S82444C',	
'S82445A',	'S82445B',	'S82445C',	'S82446A',	'S82446B',	'S82446C',	'S82451A',	'S82451B',	'S82451C',	'S82452A',	'S82452B',	
'S82452C',	'S82453A',	'S82453B',	'S82453C',	'S82454A',	'S82454B',	'S82454C',	'S82455A',	'S82455B',	'S82455C',	'S82456A',	
'S82456B',	'S82456C',	'S82461A',	'S82461B',	'S82461C',	'S82462A',	'S82462B',	'S82462C',	'S82463A',	'S82463B',	'S82463C',	
'S82464A',	'S82464B',	'S82464C',	'S82465A',	'S82465B',	'S82465C',	'S82466A',	'S82466B',	'S82466C',	'S82491A',	'S82491B',	
'S82491C',	'S82492A',	'S82492B',	'S82492C',	'S82499A',	'S82499B',	'S82499C',	'S8251XA',	'S8251XB',	'S8251XC',	'S8252XA',	
'S8252XB',	'S8252XC',	'S8254XA',	'S8254XB',	'S8254XC',	'S8255XA',	'S8255XB',	'S8255XC',	'S8261XA',	'S8261XB',	'S8261XC',	
'S8262XA',	'S8262XB',	'S8262XC',	'S8264XA',	'S8264XB',	'S8264XC',	'S8265XA',	'S8265XB',	'S8265XC',	'S82831C',	'S82832C',	
'S82841A',	'S82841B',	'S82841C',	'S82842A',	'S82842B',	'S82842C',	'S82844A',	'S82844B',	'S82844C',	'S82845A',	'S82845B',	
'S82845C',	'S82851A',	'S82851B',	'S82851C',	'S82852A',	'S82852B',	'S82852C',	'S82854A',	'S82854B',	'S82854C',	'S82855A',	
'S82855B',	'S82855C',	'S82861A',	'S82861B',	'S82861C',	'S82862A',	'S82862B',	'S82862C',	'S82863A',	'S82863B',	'S82863C',	
'S82864A',	'S82864B',	'S82864C',	'S82865A',	'S82865B',	'S82865C',	'S82866A',	'S82866B',	'S82866C',	'S82871A',	'S82871B',	
'S82871C',	'S82872A',	'S82872B',	'S82872C',	'S82873A',	'S82873B',	'S82873C',	'S82874A',	'S82874B',	'S82874C',	'S82875A',	
'S82875B',	'S82875C',	'S82876A',	'S82876B',	'S82876C',	'S82891A',	'S82891B',	'S82891C',	'S82892A',	'S82892B',	'S82892C',	
'S8290XC',	'S8291XC',	'S8292XC',	'S83004A',	'S83005A',	'S83014A',	'S83015A',	'S83094A',	'S83095A',	'S83096A',	'S83104A',	
'S83105A',	'S83106A',	'S83114A',	'S83115A',	'S83124A',	'S83125A',	'S83134A',	'S83135A',	'S83144A',	'S83145A',	'S83194A',	
'S83195A',	'S92001A',	'S92001B',	'S92002A',	'S92002B',	'S92011A',	'S92011B',	'S92012A',	'S92012B',	'S92013A',	'S92013B',	
'S92014A',	'S92014B',	'S92015A',	'S92015B',	'S92016A',	'S92016B',	'S92021A',	'S92021B',	'S92022A',	'S92022B',	'S92023A',	
'S92023B',	'S92024A',	'S92024B',	'S92025A',	'S92025B',	'S92026A',	'S92026B',	'S92031A',	'S92031B',	'S92032A',	'S92032B',	
'S92033A',	'S92033B',	'S92034A',	'S92034B',	'S92035A',	'S92035B',	'S92036A',	'S92036B',	'S92041A',	'S92041B',	'S92042A',	
'S92042B',	'S92043A',	'S92043B',	'S92044A',	'S92044B',	'S92045A',	'S92045B',	'S92046A',	'S92046B',	'S92051A',	'S92051B',	
'S92052A',	'S92052B',	'S92053A',	'S92053B',	'S92054A',	'S92054B',	'S92055A',	'S92055B',	'S92056A',	'S92056B',	'S92061A',	
'S92061B',	'S92062A',	'S92062B',	'S92063A',	'S92063B',	'S92064A',	'S92064B',	'S92065A',	'S92065B',	'S92066A',	'S92066B',  
'S4291XA',  'S4292XA',  'S4291XA',  'S5292XA',  'S4291XB',  'S4292XB',  'S4291XB',  'S5292XB',  'S5291XA',  'S4292XA',  'S5291XA',
'S5292XA',  'S5291XB',  'S4292XB',  'S5291XB',  'S5292XB',  'S52011A',  'S52111A',  'S52012A',  'S52112A',  'S52621A',  'S52521A', 
'S52622A',  'S52522A',  'S7290XE',  'S4290XB',  'S7290XE',  'S5290XB',  'S7291XA',  'S7292XA',  'S7291XA',  'S8292XA',  'S7291XE', 
'S7292XE',  'S7291XE',  'S8292XB',  'S82101A',  'S82831A',  'S82101B',  'S82831B',  'S82102A',  'S82832A',  'S82102B',  'S82832B', 
'S82161A',  'S82811A',  'S82162A',  'S82812A',  'S82202A',  'S82402A',  'S82202B',  'S82402B',  'S82311A',  'S82821A',  'S82312A', 
'S82822A',  'S8291XA',  'S7292XA',  'S8291XA',  'S8292XA',  'S8291XB',  'S7292XE',  'S8291XB',  'S8292XB',  'S83006A',  'S81009A');


%let ldgns9=line_icd_DGNS_cd;
%let lfall9= ('E8800' le &ldgns9. le 'E8889');
%let linjury9=('80000' le &ldgns9. le '80619') or ('8070' le substr(&ldgns9.,1,4) le '8072') or ('8080' le substr(&ldgns9.,1,4) le '8089') or 
		('81000' le &ldgns9. le '81419') or ('8180' le substr(&ldgns9.,1,4) le '8251') or ('8270' le substr(&ldgns9.,1,4) le '8291') or 
		('85200' le &ldgns9. le '85239') or ('8300' le substr(&ldgns9.,1,4) le '8321') or ('83500' le &ldgns9. le '83513') or 
		('83630' le &ldgns9. le '83660');
%let lmotor9= ('E8100' le &ldgns9. le 'E8199');

%let ldgns10=line_icd_DGNS_cd;
%let lfall10= ('W00' le &ldgns10. le 'W19');
%let lmotor10= ('V00' le &ldgns10. le 'V89');
%let linjury10a= &ldgns10. in (
'S020XXA',	'S020XXB',	'S02101A',	'S02101B',	'S02102A',	'S02102B',	'S02109A',	'S02109B',	'S0210XA',	'S0210XB',	'S022XXA',	
'S022XXB',	'S0230XA',	'S0230XB',	'S0231XA',	'S0231XB',	'S0232XA',	'S0232XB',	'S023XXA',	'S023XXB',	'S02400A',	'S02400B',	
'S02401A',	'S02401B',	'S02402A',	'S02402B',	'S0240AA',	'S0240AB',	'S0240BA',	'S0240BB',	'S0240CA',	'S0240CB',	'S0240DA',	
'S0240DB',	'S0240EA',	'S0240EB',	'S0240FA',	'S0240FB',	'S0242XA',	'S0242XB',	'S02600A',	'S02600B',	'S02601A',	'S02601B',	
'S02602A',	'S02602B',	'S02609A',	'S02609B',	'S02610A',	'S02610B',	'S02611A',	'S02611B',	'S02612A',	'S02612B',	'S0261XA',	
'S0261XB',	'S02620A',	'S02620B',	'S02621A',	'S02621B',	'S02622A',	'S02622B',	'S0262XA',	'S0262XB',	'S02630A',	'S02630B',	
'S02631A',	'S02631B',	'S02632A',	'S02632B',	'S0263XA',	'S0263XB',	'S02640A',	'S02640B',	'S02641A',	'S02641B',	'S02642A',	
'S02642B',	'S0264XA',	'S0264XB',	'S02650A',	'S02650B',	'S02651A',	'S02651B',	'S02652A',	'S02652B',	'S0265XA',	'S0265XB',	
'S0266XA',	'S0266XB',	'S02670A',	'S02670B',	'S02671A',	'S02671B',	'S02672A',	'S02672B',	'S0267XA',	'S0267XB',	'S0269XA',	
'S0269XB',	'S0291XA',	'S0291XB',	'S0292XA',	'S0292XB',	'S0300XA',	'S0301XA',	'S0302XA',	'S0303XA',	'S030XXA',	'S065X0A',	
'S065X1A',	'S065X2A',	'S065X3A',	'S065X4A',	'S065X5A',	'S065X6A',	'S065X7A',	'S065X8A',	'S065X9A',	'S066X0A',	'S066X1A',	
'S066X2A',	'S066X3A',	'S066X4A',	'S066X5A',	'S066X6A',	'S066X7A',	'S066X8A',	'S066X9A',	'S12000A',	'S12000B',	'S12001A',	
'S12001B',	'S12100A',	'S12100B',	'S12101A',	'S12101B',	'S12200A',	'S12200B',	'S12201A',	'S12201B',	'S12300A',	'S12300B',	
'S12301A',	'S12301B',	'S12400A',	'S12400B',	'S12401A',	'S12401B',	'S12500A',	'S12500B',	'S12501A',	'S12501B',	'S12600A',	
'S12600B',	'S12601A',	'S12601B',	'S129XXA',	'S22009A',	'S22009B',	'S2220XA',	'S2239XA',	'S2239XB',	'S2249XA',	'S2249XB',	
'S229XXB',	'S32009A',	'S32009B',	'S3210XA',	'S3210XB',	'S322XXA',	'S322XXB',	'S32309A',	'S32309B',	'S32409A',	'S32409B',	
'S32501A',	'S32501B',	'S32502A',	'S32502B',	'S32509A',	'S32509B',	'S32609A',	'S32609B',	'S32810A',	'S32810B',	'S32811A',	
'S32811B',	'S3282XA',	'S3282XB',	'S3289XA',	'S3289XB',	'S329XXA',	'S329XXB',	'S42009A',	'S42009B',	'S42013A',	'S42013B',	
'S42016A',	'S42016B',	'S42019A',	'S42019B',	'S42023A',	'S42023B',	'S42026A',	'S42026B',	'S42033A',	'S42033B',	'S42036A',	
'S42036B',	'S42109A',	'S42109B',	'S42113A',	'S42113B',	'S42116A',	'S42116B',	'S42123A',	'S42123B',	'S42126A',	'S42126B',	
'S42133A',	'S42133B',	'S42136A',	'S42136B',	'S42143A',	'S42143B',	'S42146A',	'S42146B',	'S42153A',	'S42153B',	'S42156A',	
'S42156B',	'S42199A',	'S42199B',	'S42209A',	'S42209B',	'S42213A',	'S42213B',	'S42216A',	'S42216B',	'S42253A',	'S42253B',	
'S42256A',	'S42256B',	'S42293A',	'S42293B',	'S42295A',	'S42296A',	'S42296B',	'S42309A',	'S42309B',	'S42399A',	'S42399B',	
'S42409A',	'S42409B',	'S42413A',	'S42413B',	'S42416A',	'S42416B',	'S42433A',	'S42436A',	'S42443A',	'S42446A',	'S42453A',	
'S42453B',	'S42456A',	'S42456B',	'S42463A',	'S42463B',	'S42466A',	'S42466B',	'S42473A',	'S42473B',	'S42476A',	'S42476B',	
'S42493A',	'S42493B',	'S42496A',	'S42496B',	'S43006A',	'S43016A',	'S43026A',	'S43036A',	'S43086A',	'S43109A',	'S52009A',	
'S52009B',	'S52009C',	'S52019A',	'S52023A',	'S52023B',	'S52023C',	'S52026A',	'S52026B',	'S52026C',	'S52043A',	'S52043B',	
'S52043C',	'S52046A',	'S52046B',	'S52046C',	'S52099A',	'S52099B',	'S52099C',	'S52109A',	'S52109B',	'S52109C',	'S52119A',	
'S52123A',	'S52123B',	'S52123C',	'S52126A',	'S52126B',	'S52126C',	'S52133A',	'S52133B',	'S52133C',	'S52136A',	'S52136B',	
'S52136C',	'S52189A',	'S52189B',	'S52189C',	'S52209A',	'S52209B',	'S52209C',	'S52279A',	'S52279B',	'S52279C',	'S52309A',	
'S52309B',	'S52309C',	'S52509A',	'S52509B',	'S52509C',	'S52529A',	'S52539A',	'S52539B',	'S52539C',	'S52549A',	'S52609A',	
'S52609B',	'S52609C',	'S52629A',	'S5290XA',	'S5290XB',	'S5290XC',	'S53006A',	'S53016A',	'S53026A',	'S53096A',	'S53106A',	
'S53116A',	'S53136A',	'S53146A',	'S53196A',	'S59109A',	'S62009A',	'S62009B',	'S62109A',	'S62109B',	'S62113A',	'S62113B',	
'S62116A',	'S62116B',	'S62123A',	'S62123B',	'S62126A',	'S62126B',	'S62133A',	'S62133B',	'S62136A',	'S62136B',	'S62143A',	
'S62143B',	'S62146A',	'S62146B',	'S62153A',	'S62153B',	'S62156A',	'S62156B',	'S62163A',	'S62163B',	'S62166A',	'S62166B',	
'S62173A',	'S62173B',	'S62176A',	'S62176B',	'S62183A',	'S62183B',	'S62186A',	'S62186B',	'S6290XA',	'S6290XB',	'S72009A',	
'S72009B',	'S72009C',	'S72019A',	'S72019B',	'S72019C',	'S72023A',	'S72023B',	'S72023C',	'S72026A',	'S72026B',	'S72026C',	
'S72033A',	'S72033B',	'S72033C',	'S72036A',	'S72036B',	'S72036C',	'S72043A',	'S72043B',	'S72043C',	'S72046A',	'S72046B',	
'S72046C',	'S72099A',	'S72099B',	'S72099C',	'S72109A',	'S72109B',	'S72109C',	'S72143A',	'S72143B',	'S72143C',	'S72146A',	
'S72146B',	'S72146C',	'S7223XA',	'S7223XB',	'S7223XC',	'S7226XA',	'S7226XB',	'S7226XC',	'S72309A',	'S72309B',	'S72309C',	
'S72409A',	'S72409B',	'S72409C',	'S72413A',	'S72413B',	'S72413C',	'S72416A',	'S72416B',	'S72416C',	'S72443A',	'S72443B',	
'S72443C',	'S72446A',	'S72446B',	'S72446C',	'S72453A',	'S72453B',	'S72453C',	'S72456A',	'S72456B',	'S72456C',	'S72499A',	
'S72499B',	'S72499C',	'S7290XA',	'S7290XB',	'S7290XC',	'S73006A',	'S73016A',	'S73026A',	'S73036A',	'S82009A',	'S82009B',	
'S82009C',	'S82109A',	'S82109B',	'S82109C',	'S82169A',	'S82201A',	'S82201B',	'S82201C',	'S82209A',	'S82209B',	'S82209C',	
'S82319A',	'S82401A',	'S82401B',	'S82401C',	'S82409A',	'S82409B',	'S82409C',	'S8253XA',	'S8253XB',	'S8253XC',	'S8256XA',	
'S8256XB',	'S8256XC',	'S8263XA',	'S8263XB',	'S8263XC',	'S8266XA',	'S8266XB',	'S8266XC',	'S82819A',	'S82829A',	'S82839A',	
'S82839B',	'S82839C',	'S82843A',	'S82843B',	'S82843C',	'S82846A',	'S82846B',	'S82846C',	'S82853A',	'S82853B',	'S82853C',	
'S82856A',	'S82856B',	'S82856C',	'S82899A',	'S82899B',	'S82899C',	'S8290XA',	'S8290XB',	'S83106A',	'S83116A',	'S83126A',	
'S83136A',	'S83146A',	'S83196A',	'S92009A',	'S92009B',	'S99009A',	'S99009B',	'S99019A',	'S99019B',	'S99029A',	'S99029B',	
'S99039A',	'S99039B',	'S99049A',	'S99049B',	'S99099A',	'S99099B',	'T07', 'T148',	'T148XXA',         'S02110A',	'S02110B',	
'S02111A',	'S02111B',	'S02112A',	'S02112B',	'S02113A',	'S02113B',	'S02118A',	'S02118B',	'S02119A',	'S02119B',	'S0211AA',	
'S0211AB',	'S0211BA',	'S0211BB',	'S0211CA',	'S0211CB',	'S0211DA',	'S0211DB',	'S0211EA',	'S0211EB',	'S0211FA',	'S0211FB',	
'S0211GA',	'S0211GB',	'S0211HA',	'S0211HB',	'S0219XA',	'S0219XB',	'S02411A',	'S02411B',	'S02412A',	'S02412B',	'S02413A',	
'S02413B',	'S0280XA',	'S0280XB',	'S0281XA',	'S0281XB',	'S0282XA',	'S0282XB',	'S028XXA',	'S028XXB',	'S1201XA',	'S1201XB',	
'S1202XA',	'S1202XB',	'S12030A',	'S12030B',	'S12031A',	'S12031B',	'S12040A',	'S12040B',	'S12041A',	'S12041B',	'S12090A',	
'S12090B',	'S12091A',	'S12091B',	'S12110A',	'S12110B',	'S12111A',	'S12111B',	'S12112A',	'S12112B',	'S12120A',	'S12120B',	
'S12121A',	'S12121B',	'S12130A',	'S12130B',	'S12131A',	'S12131B',	'S1214XA',	'S1214XB',	'S12150A',	'S12150B',	'S12151A',	
'S12151B',	'S12190A',	'S12190B',	'S12191A',	'S12191B',	'S12230A',	'S12230B',	'S12231A',	'S12231B',	'S1224XA',	'S1224XB',	
'S12250A',	'S12250B',	'S12251A',	'S12251B',	'S12290A',	'S12290B',	'S12291A',	'S12291B',	'S12330A',	'S12330B',	'S12331A',	
'S12331B',	'S1234XA',	'S1234XB',	'S12350A',	'S12350B',	'S12351A',	'S12351B',	'S12390A',	'S12390B',	'S12391A',	'S12391B',	
'S12430A',	'S12430B',	'S12431A',	'S12431B',	'S1244XA',	'S1244XB',	'S12450A',	'S12450B',	'S12451A',	'S12451B',	'S12490A',	
'S12490B',	'S12491A',	'S12491B',	'S12530A',	'S12530B',	'S12531A',	'S12531B',	'S1254XA',	'S1254XB',	'S12550A',	'S12550B',	
'S12551A',	'S12551B',	'S12590A',	'S12590B',	'S12591A',	'S12591B',	'S12630A',	'S12630B',	'S12631A',	'S12631B',	'S1264XA',	
'S1264XB',	'S12650A',	'S12650B',	'S12651A',	'S12651B',	'S12690A',	'S12690B',	'S12691A',	'S12691B',	'S128XXA',	'S2221XA',	
'S2222XA',	'S2223XA',	'S2224XA',	'S2231XA',	'S2231XB',	'S2232XA',	'S2232XB',	'S2241XA',	'S2241XB',	'S2242XA',	'S2242XB',	
'S2243XA',	'S2243XB',	'S32301A',	'S32301B',	'S32302A',	'S32302B',	'S32311A',	'S32311B',	'S32312A',	'S32312B',	'S32313A',	
'S32313B',	'S32314A',	'S32314B',	'S32315A',	'S32315B',	'S32316A',	'S32316B',	'S32391A',	'S32391B',	'S32392A',	'S32392B',	
'S32399A',	'S32399B',	'S32401A',	'S32401B',	'S32402A',	'S32402B',	'S32411A',	'S32411B',	'S32412A',	'S32412B',	'S32413A',	
'S32413B',	'S32414A',	'S32414B',	'S32415A',	'S32415B',	'S32416A',	'S32416B',	'S32421A',	'S32421B',	'S32422A',	'S32422B',	
'S32423A',	'S32423B',	'S32424A',	'S32424B',	'S32425A',	'S32425B',	'S32426A',	'S32426B',	'S32431A',	'S32431B',	'S32432A',	
'S32432B',	'S32433A',	'S32433B',	'S32434A',	'S32434B',	'S32435A',	'S32435B',	'S32436A',	'S32436B',	'S32441A',	'S32441B',	
'S32442A',	'S32442B',	'S32443A',	'S32443B',	'S32444A',	'S32444B',	'S32445A',	'S32445B',	'S32446A',	'S32446B',	'S32451A',	
'S32451B',	'S32452A',	'S32452B',	'S32453A',	'S32453B',	'S32454A',	'S32454B',	'S32455A',	'S32455B',	'S32456A',	'S32456B',	
'S32461A',	'S32461B',	'S32462A',	'S32462B',	'S32463A',	'S32463B',	'S32464A',	'S32464B',	'S32465A',	'S32465B',	'S32466A',	
'S32466B',	'S32471A',	'S32471B',	'S32472A',	'S32472B',	'S32473A',	'S32473B',	'S32474A',	'S32474B',	'S32475A',	'S32475B',	
'S32476A',	'S32476B',	'S32481A',	'S32481B',	'S32482A',	'S32482B',	'S32483A',	'S32483B',	'S32484A',	'S32484B',	'S32485A',	
'S32485B',	'S32486A',	'S32486B',	'S32491A',	'S32491B',	'S32492A',	'S32492B',	'S32499A',	'S32499B',	'S32511A',	'S32511B',	
'S32512A',	'S32512B',	'S32519A',	'S32519B',	'S32591A',	'S32591B',	'S32592A',	'S32592B',	'S32599A',	'S32599B',	'S32601A',	
'S32601B',	'S32602A',	'S32602B',	'S32611A',	'S32611B',	'S32612A',	'S32612B',	'S32613A',	'S32613B',	'S32614A',	'S32614B',	
'S32615A',	'S32615B',	'S32616A',	'S32616B',	'S32691A',	'S32691B',	'S32692A',	'S32692B',	'S32699A',	'S32699B',	'S42001A',	
'S42001B',	'S42002A',	'S42002B',	'S42011A',	'S42011B',	'S42012A',	'S42012B',	'S42014A',	'S42014B',	'S42015A',	'S42015B',	
'S42017A',	'S42017B',	'S42018A',	'S42018B',	'S42021A',	'S42021B',	'S42022A',	'S42022B',	'S42024A',	'S42024B',	'S42025A',	
'S42025B',	'S42031A',	'S42031B',	'S42032A',	'S42032B',	'S42034A',	'S42034B',	'S42035A',	'S42035B',	'S42101A',	'S42101B',	
'S42102A',	'S42102B',	'S42111A',	'S42111B',	'S42112A',	'S42112B',	'S42114A',	'S42114B',	'S42115A',	'S42115B',	'S42121A',	
'S42121B',	'S42122A',	'S42122B',	'S42124A',	'S42124B',	'S42125A',	'S42125B',	'S42131A',	'S42131B',	'S42132A',	'S42132B',	
'S42134A',	'S42134B',	'S42135A',	'S42135B',	'S42141A',	'S42141B',	'S42142A',	'S42142B',	'S42144A',	'S42144B',	'S42145A',	
'S42145B',	'S42151A',	'S42151B',	'S42152A',	'S42152B',	'S42154A',	'S42154B',	'S42155A',	'S42155B',	'S42192A',	'S42192B',	
'S42201A',	'S42201B',	'S42202A',	'S42202B',	'S42211A',	'S42211B',	'S42212A',	'S42212B',	'S42214A',	'S42214B',	'S42215A',	
'S42215B',	'S42221A',	'S42221B',	'S42222A',	'S42222B',	'S42223A',	'S42223B',	'S42224A',	'S42224B',	'S42225A',	'S42225B',	
'S42226A',	'S42226B',	'S42231A',	'S42231B',	'S42232A',	'S42232B',	'S42239A',	'S42239B',	'S42241A',	'S42241B',	'S42242A',	
'S42242B',	'S42249A',	'S42249B',	'S42251A',	'S42251B',	'S42252A',	'S42252B',	'S42254A',	'S42254B',	'S42255A',	'S42255B');

%let linjury10b= &ldgns10. in (	
'S42261A',	'S42261B',	'S42262A',	'S42262B',	'S42263A',	'S42263B',	'S42264A',	'S42264B',	'S42265A',	'S42265B',	'S42266A',	
'S42266B',	'S42271A',	'S42272A',	'S42279A',	'S42291A',	'S42291B',	'S42292A',	'S42292B',	'S42294A',	'S42294B',	'S42295B',	
'S42301A',	'S42301B',	'S42302A',	'S42302B',	'S42311A',	'S42312A',	'S42319A',	'S42321A',	'S42321B',	'S42322A',	'S42322B',	
'S42323A',	'S42323B',	'S42324A',	'S42324B',	'S42325A',	'S42325B',	'S42326A',	'S42326B',	'S42331A',	'S42331B',	'S42332A',	
'S42332B',	'S42333A',	'S42333B',	'S42334A',	'S42334B',	'S42335A',	'S42335B',	'S42336A',	'S42336B',	'S42341A',	'S42341B',	
'S42342A',	'S42342B',	'S42343A',	'S42343B',	'S42344A',	'S42344B',	'S42345A',	'S42345B',	'S42346A',	'S42346B',	'S42351A',	
'S42351B',	'S42352A',	'S42352B',	'S42353A',	'S42353B',	'S42354A',	'S42354B',	'S42355A',	'S42355B',	'S42356A',	'S42356B',	
'S42361A',	'S42361B',	'S42362A',	'S42362B',	'S42363A',	'S42363B',	'S42364A',	'S42364B',	'S42365A',	'S42365B',	'S42366A',	
'S42366B',	'S42391A',	'S42391B',	'S42392A',	'S42392B',	'S42401A',	'S42401B',	'S42402A',	'S42402B',	'S42411A',	'S42411B',	
'S42412A',	'S42412B',	'S42414A',	'S42414B',	'S42415A',	'S42415B',	'S42421A',	'S42421B',	'S42422A',	'S42422B',	'S42423A',	
'S42423B',	'S42424A',	'S42424B',	'S42425A',	'S42425B',	'S42426A',	'S42426B',	'S42431A',	'S42431B',	'S42432A',	'S42432B',	
'S42433B',	'S42434A',	'S42434B',	'S42435A',	'S42435B',	'S42436B',	'S42441A',	'S42441B',	'S42442A',	'S42442B',	'S42443B',	
'S42444A',	'S42444B',	'S42445A',	'S42445B',	'S42446B',	'S42447A',	'S42447B',	'S42448A',	'S42448B',	'S42449A',	'S42449B',	
'S42451A',	'S42451B',	'S42452A',	'S42452B',	'S42454A',	'S42454B',	'S42455A',	'S42455B',	'S42461A',	'S42461B',	'S42462A',	
'S42462B',	'S42464A',	'S42464B',	'S42465A',	'S42465B',	'S42471A',	'S42471B',	'S42472A',	'S42472B',	'S42474A',	'S42474B',	
'S42475A',	'S42475B',	'S42481A',	'S42482A',	'S42489A',	'S42491A',	'S42491B',	'S42492A',	'S42492B',	'S42494A',	'S42494B',	
'S42495A',	'S42495B',	'S4290XA',	'S4290XB',	'S43004A',	'S43005A',	'S43014A',	'S43015A',	'S43024A',	'S43025A',	'S43034A',	
'S43035A',	'S43084A',	'S43085A',	'S43101A',	'S43102A',	'S43121A',	'S43122A',	'S43129A',	'S43131A',	'S43132A',	'S43139A',	
'S43141A',	'S43142A',	'S43149A',	'S43151A',	'S43152A',	'S43159A',	'S43304A',	'S43305A',	'S43306A',	'S43314A',	'S43315A',	
'S43316A',	'S43394A',	'S43395A',	'S43396A',	'S52001A',	'S52001B',	'S52001C',	'S52002A',	'S52002B',	'S52002C',	'S52021A',	
'S52021B',	'S52021C',	'S52022A',	'S52022B',	'S52022C',	'S52024A',	'S52024B',	'S52024C',	'S52025A',	'S52025B',	'S52025C',	
'S52031A',	'S52031B',	'S52031C',	'S52032A',	'S52032B',	'S52032C',	'S52033A',	'S52033B',	'S52033C',	'S52034A',	'S52034B',	
'S52034C',	'S52035A',	'S52035B',	'S52035C',	'S52036A',	'S52036B',	'S52036C',	'S52041A',	'S52041B',	'S52041C',	'S52042A',	
'S52042B',	'S52042C',	'S52044A',	'S52044B',	'S52044C',	'S52045A',	'S52045B',	'S52045C',	'S52091A',	'S52091B',	'S52091C',	
'S52092A',	'S52092B',	'S52092C',	'S52101A',	'S52101B',	'S52101C',	'S52102A',	'S52102B',	'S52102C',	'S52121A',	'S52121B',	
'S52121C',	'S52122A',	'S52122B',	'S52122C',	'S52124A',	'S52124B',	'S52124C',	'S52125A',	'S52125B',	'S52125C',	'S52131A',	
'S52131B',	'S52131C',	'S52132A',	'S52132B',	'S52132C',	'S52134A',	'S52134B',	'S52134C',	'S52135A',	'S52135B',	'S52135C',	
'S52181A',	'S52181B',	'S52181C',	'S52182A',	'S52182B',	'S52182C',	'S52201A',	'S52201B',	'S52201C',	'S52202A',	'S52202B',	
'S52202C',	'S52211A',	'S52212A',	'S52219A',	'S52221A',	'S52221B',	'S52221C',	'S52222A',	'S52222B',	'S52222C',	'S52223A',	
'S52223B',	'S52223C',	'S52224A',	'S52224B',	'S52224C',	'S52225A',	'S52225B',	'S52225C',	'S52226A',	'S52226B',	'S52226C',	
'S52231A',	'S52231B',	'S52231C',	'S52232A',	'S52232B',	'S52232C',	'S52233A',	'S52233B',	'S52233C',	'S52234A',	'S52234B',	
'S52234C',	'S52235A',	'S52235B',	'S52235C',	'S52236A',	'S52236B',	'S52236C',	'S52241A',	'S52241B',	'S52241C',	'S52242A',	
'S52242B',	'S52242C',	'S52243A',	'S52243B',	'S52243C',	'S52244A',	'S52244B',	'S52244C',	'S52245A',	'S52245B',	'S52245C',	
'S52246A',	'S52246B',	'S52246C',	'S52251A',	'S52251B',	'S52251C',	'S52252A',	'S52252B',	'S52252C',	'S52253A',	'S52253B',	
'S52253C',	'S52254A',	'S52254B',	'S52254C',	'S52255A',	'S52255B',	'S52255C',	'S52256A',	'S52256B',	'S52256C',	'S52261A',	
'S52261B',	'S52261C',	'S52262A',	'S52262B',	'S52262C',	'S52263A',	'S52263B',	'S52263C',	'S52264A',	'S52264B',	'S52264C',	
'S52265A',	'S52265B',	'S52265C',	'S52266A',	'S52266B',	'S52266C',	'S52271A',	'S52271B',	'S52271C',	'S52272A',	'S52272B',	
'S52272C',	'S52281A',	'S52281B',	'S52281C',	'S52282A',	'S52282B',	'S52282C',	'S52283A',	'S52283B',	'S52283C',	'S52291A',	
'S52291B',	'S52291C',	'S52292A',	'S52292B',	'S52292C',	'S52299A',	'S52299B',	'S52299C',	'S52301A',	'S52301B',	'S52301C',	
'S52302A',	'S52302B',	'S52302C',	'S52311A',	'S52312A',	'S52319A',	'S52321A',	'S52321B',	'S52321C',	'S52322A',	'S52322B',	
'S52322C',	'S52323A',	'S52323B',	'S52323C',	'S52324A',	'S52324B',	'S52324C',	'S52325A',	'S52325B',	'S52325C',	'S52326A',	
'S52326B',	'S52326C',	'S52331A',	'S52331B',	'S52331C',	'S52332A',	'S52332B',	'S52332C',	'S52333A',	'S52333B',	'S52333C',	
'S52334A',	'S52334B',	'S52334C',	'S52335A',	'S52335B',	'S52335C',	'S52336A',	'S52336B',	'S52336C',	'S52341A',	'S52341B',	
'S52341C',	'S52342A',	'S52342B',	'S52342C',	'S52343A',	'S52343B',	'S52343C',	'S52344A',	'S52344B',	'S52344C',	'S52345A',	
'S52345B',	'S52345C',	'S52346A',	'S52346B',	'S52346C',	'S52351A',	'S52351B',	'S52351C',	'S52352A',	'S52352B',	'S52352C',	
'S52353A',	'S52353B',	'S52353C',	'S52354A',	'S52354B',	'S52354C',	'S52355A',	'S52355B',	'S52355C',	'S52356A',	'S52356B',	
'S52356C',	'S52361A',	'S52361B',	'S52361C',	'S52362A',	'S52362B',	'S52362C',	'S52363A',	'S52363B',	'S52363C',	'S52364A',	
'S52364B',	'S52364C',	'S52365A',	'S52365B',	'S52365C',	'S52366A',	'S52366B',	'S52366C',	'S52371A',	'S52371B',	'S52371C',	
'S52372A',	'S52372B',	'S52372C',	'S52379A',	'S52379B',	'S52379C',	'S52381A',	'S52381B',	'S52381C',	'S52382A',	'S52382B',	
'S52382C',	'S52389A',	'S52389B',	'S52389C',	'S52391A',	'S52391B',	'S52391C',	'S52392A',	'S52392B',	'S52392C',	'S52399A',	
'S52399B',	'S52399C',	'S52501A',	'S52501B',	'S52501C',	'S52502A',	'S52502B',	'S52502C',	'S52511A',	'S52511B',	'S52511C',	
'S52512A',	'S52512B',	'S52512C',	'S52513A',	'S52513B',	'S52513C',	'S52514A',	'S52514B',	'S52514C',	'S52515A',	'S52515B',	
'S52515C',	'S52516A',	'S52516B',	'S52516C',	'S52531A',	'S52531B',	'S52531C',	'S52532A',	'S52532B',	'S52532C',	'S52541A',	
'S52541B',	'S52541C',	'S52542A',	'S52542B',	'S52542C',	'S52549B',	'S52549C',	'S52551A',	'S52551B',	'S52551C',	'S52552A',	
'S52552B',	'S52552C',	'S52559A',	'S52559B',	'S52559C',	'S52561A',	'S52561B',	'S52561C',	'S52562A',	'S52562B',	'S52562C',	
'S52569A',	'S52569B',	'S52569C',	'S52571A',	'S52571B',	'S52571C',	'S52572A',	'S52572B',	'S52572C',	'S52579A',	'S52579B',	
'S52579C',	'S52591A',	'S52591B',	'S52591C',	'S52592A',	'S52592B',	'S52592C',	'S52599A',	'S52599B',	'S52599C',	'S52601A',	
'S52601B',	'S52601C',	'S52602A',	'S52602B',	'S52602C',	'S52611A',	'S52611B',	'S52611C',	'S52612A',	'S52612B',	'S52612C',	
'S52613A',	'S52613B',	'S52613C',	'S52614A',	'S52614B',	'S52614C',	'S52615A',	'S52615B',	'S52615C',	'S52616A',	'S52616B',	
'S52616C',	'S52691A',	'S52691B',	'S52691C',	'S52692A',	'S52692B',	'S52692C',	'S52699A',	'S52699B',	'S52699C',	'S5291XC',	
'S5292XC',	'S62001A',	'S62001B',	'S62002A',	'S62002B',	'S62011A',	'S62011B',	'S62012A',	'S62012B',	'S62013A',	'S62013B',	
'S62014A',	'S62014B',	'S62015A',	'S62015B',	'S62016A',	'S62016B',	'S62021A',	'S62021B',	'S62022A',	'S62022B',	'S62023A',	
'S62023B',	'S62024A',	'S62024B',	'S62025A',	'S62025B',	'S62026A',	'S62026B',	'S62031A',	'S62031B',	'S62032A',	'S62032B',
'S62033A',	'S62033B',	'S62034A',	'S62034B',	'S62035A',	'S62035B',	'S62036A',	'S62036B',	'S62101A',	'S62101B',	'S62102A',
'S62102B',	'S62111A',	'S62111B',	'S62112A',	'S62112B',	'S62114A',	'S62114B',	'S62115A',	'S62115B',	'S62121A',	'S62121B',	
'S62122A',	'S62122B',	'S62124A',	'S62124B',	'S62125A',	'S62125B',	'S62131A',	'S62131B',	'S62132A',	'S62132B',	'S62134A',	
'S62134B',	'S62135A',	'S62135B',	'S62141A',	'S62141B',	'S62142A',	'S62142B',	'S62144A',	'S62144B',	'S62145A',	'S62145B',	
'S62151A',	'S62151B',	'S62152A',	'S62152B',	'S62154A',	'S62154B',	'S62155A',	'S62155B',	'S62161A',	'S62161B',	'S62162A',	
'S62162B',	'S62164A',	'S62164B',	'S62165A',	'S62165B',	'S62171A',	'S62171B',	'S62172A',	'S62172B',	'S62174A',	'S62174B',	
'S62175A',	'S62175B',	'S62181A',	'S62181B',	'S62182A',	'S62182B',	'S62184A',	'S62184B',	'S62185A',	'S62185B',	'S6291XA',	
'S6291XB',	'S6292XA',	'S6292XB',	'S72001A',	'S72001B',	'S72001C',	'S72002A',	'S72002B',	'S72002C',	'S72011A',	'S72011B',	
'S72011C',	'S72012A',	'S72012B',	'S72012C',	'S72021A',	'S72021B',	'S72021C',	'S72022A',	'S72022B',	'S72022C',	'S72024A',	
'S72024B',	'S72024C',	'S72025A',	'S72025B',	'S72025C',	'S72031A',	'S72031B',	'S72031C',	'S72032A',	'S72032B',	'S72032C',	
'S72034A',	'S72034B',	'S72034C',	'S72035A',	'S72035B',	'S72035C',	'S72041A',	'S72041B',	'S72041C',	'S72042A',	'S72042B',	
'S72042C',	'S72044A',	'S72044B',	'S72044C',	'S72045A',	'S72045B',	'S72045C',	'S72051A',	'S72051B',	'S72051C',	'S72052A',	
'S72052B',	'S72052C',	'S72059A',	'S72059B',	'S72059C',	'S72061A',	'S72061B',	'S72061C',	'S72062A',	'S72062B',	'S72062C',	
'S72063A',	'S72063B',	'S72063C',	'S72064A',	'S72064B',	'S72064C',	'S72065A',	'S72065B',	'S72065C',	'S72066A',	'S72066B',	
'S72066C',	'S72091A',	'S72091B',	'S72091C',	'S72092A',	'S72092B',	'S72092C',	'S72101A',	'S72101B',	'S72101C',	'S72102A',	
'S72102B',	'S72102C',	'S72111A',	'S72111B',	'S72111C',	'S72112A',	'S72112B',	'S72112C',	'S72113A',	'S72113B',	'S72113C',	
'S72114A',	'S72114B',	'S72114C',	'S72115A',	'S72115B',	'S72115C',	'S72116A',	'S72116B',	'S72116C',	'S72121A',	'S72121B',	
'S72121C',	'S72122A',	'S72122B',	'S72122C',	'S72123A',	'S72123B',	'S72123C',	'S72124A',	'S72124B',	'S72124C',	'S72125A',	
'S72125B',	'S72125C',	'S72126A',	'S72126B',	'S72126C',	'S72131A',	'S72131B',	'S72131C',	'S72132A',	'S72132B',	'S72132C',
'S72133A',	'S72133B',	'S72133C',	'S72134A',	'S72134B',	'S72134C',	'S72135A',	'S72135B',	'S72135C',	'S72136A',	'S72136B',	
'S72136C',	'S72141A',	'S72141B',	'S72141C',	'S72142A',	'S72142B',	'S72142C',	'S72144A',	'S72144B',	'S72144C',	'S72145A',	
'S72145B',	'S72145C',	'S7221XA',	'S7221XB',	'S7221XC',	'S7222XA',	'S7222XB',	'S7222XC',	'S7224XA',	'S7224XB',	'S7224XC',	
'S7225XA',	'S7225XB',	'S7225XC',	'S72301A',	'S72301B',	'S72301C',	'S72302A',	'S72302B',	'S72302C',	'S72321A',	'S72321B',	
'S72321C',	'S72322A',	'S72322B',	'S72322C',	'S72323A',	'S72323B',	'S72323C',	'S72324A',	'S72324B',	'S72324C',	'S72325A',	
'S72325B',	'S72325C',	'S72326A',	'S72326B',	'S72326C',	'S72331A',	'S72331B',	'S72331C',	'S72332A',	'S72332B',	'S72332C',	
'S72333A',	'S72333B',	'S72333C',	'S72334A',	'S72334B',	'S72334C',	'S72335A',	'S72335B',	'S72335C',	'S72336A',	'S72336B',	
'S72336C',	'S72341A',	'S72341B',	'S72341C',	'S72342A',	'S72342B',	'S72342C',	'S72343A',	'S72343B',	'S72343C',	'S72344A');

%let linjury10c= &ldgns10. in (	
'S72344B',	'S72344C',	'S72345A',	'S72345B',	'S72345C',	'S72346A',	'S72346B',	'S72346C',	'S72351A',	'S72351B',	'S72351C',	
'S72352A',	'S72352B',	'S72352C',	'S72353A',	'S72353B',	'S72353C',	'S72354A',	'S72354B',	'S72354C',	'S72355A',	'S72355B',	
'S72355C',	'S72356A',	'S72356B',	'S72356C',	'S72361A',	'S72361B',	'S72361C',	'S72362A',	'S72362B',	'S72362C',	'S72363A',	
'S72363B',	'S72363C',	'S72364A',	'S72364B',	'S72364C',	'S72365A',	'S72365B',	'S72365C',	'S72366A',	'S72366B',	'S72366C',	
'S72391A',	'S72391B',	'S72391C',	'S72392A',	'S72392B',	'S72392C',	'S72399A',	'S72399B',	'S72399C',	'S72401A',	'S72401B',	
'S72401C',	'S72402A',	'S72402B',	'S72402C',	'S72411A',	'S72411B',	'S72411C',	'S72412A',	'S72412B',	'S72412C',	'S72414A',	
'S72414B',	'S72414C',	'S72415A',	'S72415B',	'S72415C',	'S72421A',	'S72421B',	'S72421C',	'S72422A',	'S72422B',	'S72422C',	
'S72423A',	'S72423B',	'S72423C',	'S72424A',	'S72424B',	'S72424C',	'S72425A',	'S72425B',	'S72425C',	'S72426A',	'S72426B',	
'S72426C',	'S72431A',	'S72431B',	'S72431C',	'S72432A',	'S72432B',	'S72432C',	'S72433A',	'S72433B',	'S72433C',	'S72434A',	
'S72434B',	'S72434C',	'S72435A',	'S72435B',	'S72435C',	'S72436A',	'S72436B',	'S72436C',	'S72441A',	'S72441B',	'S72441C',	
'S72442A',	'S72442B',	'S72442C',	'S72444A',	'S72444B',	'S72444C',	'S72445A',	'S72445B',	'S72445C',	'S72451A',	'S72451B',	
'S72451C',	'S72452A',	'S72452B',	'S72452C',	'S72454A',	'S72454B',	'S72454C',	'S72455A',	'S72455B',	'S72455C',	'S72461A',	
'S72461B',	'S72461C',	'S72462A',	'S72462B',	'S72462C',	'S72463A',	'S72463B',	'S72463C',	'S72464A',	'S72464B',	'S72464C',	
'S72465A',	'S72465B',	'S72465C',	'S72466A',	'S72466B',	'S72466C',	'S72471A',	'S72472A',	'S72479A',	'S72491A',	'S72491B',	
'S72491C',	'S72492A',	'S72492B',	'S72492C',	'S728X1A',	'S728X1B',	'S728X1C',	'S728X2A',	'S728X2B',	'S728X2C',	'S728X9A',	
'S728X9B',	'S728X9C',	'S7291XB',	'S7291XC',	'S7292XB',	'S7292XC',	'S73004A',	'S73005A',	'S73014A',	'S73015A',	'S73024A',	
'S73025A',	'S73034A',	'S73035A',	'S73044A',	'S73045A',	'S73046A',	'S82001A',	'S82001B',	'S82001C',	'S82002A',	'S82002B',	
'S82002C',	'S82011A',	'S82011B',	'S82011C',	'S82012A',	'S82012B',	'S82012C',	'S82013A',	'S82013B',	'S82013C',	'S82014A',	
'S82014B',	'S82014C',	'S82015A',	'S82015B',	'S82015C',	'S82016A',	'S82016B',	'S82016C',	'S82021A',	'S82021B',	'S82021C',	
'S82022A',	'S82022B',	'S82022C',	'S82023A',	'S82023B',	'S82023C',	'S82024A',	'S82024B',	'S82024C',	'S82025A',	'S82025B',	
'S82025C',	'S82026A',	'S82026B',	'S82026C',	'S82031A',	'S82031B',	'S82031C',	'S82032A',	'S82032B',	'S82032C',	'S82033A',	
'S82033B',	'S82033C',	'S82034A',	'S82034B',	'S82034C',	'S82035A',	'S82035B',	'S82035C',	'S82036A',	'S82036B',	'S82036C',	
'S82041A',	'S82041B',	'S82041C',	'S82042A',	'S82042B',	'S82042C',	'S82043A',	'S82043B',	'S82043C',	'S82044A',	'S82044B',	
'S82044C',	'S82045A',	'S82045B',	'S82045C',	'S82046A',	'S82046B',	'S82046C',	'S82091A',	'S82091B',	'S82091C',	'S82092A',	
'S82092B',	'S82092C',	'S82099A',	'S82099B',	'S82099C',	'S82101C',	'S82102A',	'S82102B',	'S82102C',	'S82111A',	'S82111B',	
'S82111C',	'S82112A',	'S82112B',	'S82112C',	'S82113A',	'S82113B',	'S82113C',	'S82114A',	'S82114B',	'S82114C',	'S82115A',	
'S82115B',	'S82115C',	'S82116A',	'S82116B',	'S82116C',	'S82121A',	'S82121B',	'S82121C',	'S82122A',	'S82122B',	'S82122C',	
'S82123A',	'S82123B',	'S82123C',	'S82124A',	'S82124B',	'S82124C',	'S82125A',	'S82125B',	'S82125C',	'S82126A',	'S82126B',	
'S82126C',	'S82131A',	'S82131B',	'S82131C',	'S82132A',	'S82132B',	'S82132C',	'S82133A',	'S82133B',	'S82133C',	'S82134A',	
'S82134B',	'S82134C',	'S82135A',	'S82135B',	'S82135C',	'S82136A',	'S82136B',	'S82136C',	'S82141A',	'S82141B',	'S82141C',	
'S82142A',	'S82142B',	'S82142C',	'S82143A',	'S82143B',	'S82143C',	'S82144A',	'S82144B',	'S82144C',	'S82145A',	'S82145B',	
'S82145C',	'S82146A',	'S82146B',	'S82146C',	'S82151A',	'S82151B',	'S82151C',	'S82152A',	'S82152B',	'S82152C',	'S82153A',	
'S82153B',	'S82153C',	'S82154A',	'S82154B',	'S82154C',	'S82155A',	'S82155B',	'S82155C',	'S82156A',	'S82156B',	'S82156C',	
'S82191A',	'S82191B',	'S82191C',	'S82192A',	'S82192B',	'S82192C',	'S82199A',	'S82199B',	'S82199C',	'S82202C',	'S82221A',	
'S82221B',	'S82221C',	'S82222A',	'S82222B',	'S82222C',	'S82223A',	'S82223B',	'S82223C',	'S82224A',	'S82224B',	'S82224C',	
'S82225A',	'S82225B',	'S82225C',	'S82226A',	'S82226B',	'S82226C',	'S82231A',	'S82231B',	'S82231C',	'S82232A',	'S82232B',	
'S82232C',	'S82233A',	'S82233B',	'S82233C',	'S82234A',	'S82234B',	'S82234C',	'S82235A',	'S82235B',	'S82235C',	'S82236A',	
'S82236B',	'S82236C',	'S82241A',	'S82241B',	'S82241C',	'S82242A',	'S82242B',	'S82242C',	'S82243A',	'S82243B',	'S82243C',	
'S82244A',	'S82244B',	'S82244C',	'S82245A',	'S82245B',	'S82245C',	'S82246A',	'S82246B',	'S82246C',	'S82251A',	'S82251B',	
'S82251C',	'S82252A',	'S82252B',	'S82252C',	'S82253A',	'S82253B',	'S82253C',	'S82254A',	'S82254B',	'S82254C',	'S82255A',	
'S82255B',	'S82255C',	'S82256A',	'S82256B',	'S82256C',	'S82261A',	'S82261B',	'S82261C',	'S82262A',	'S82262B',	'S82262C',	
'S82263A',	'S82263B',	'S82263C',	'S82264A',	'S82264B',	'S82264C',	'S82265A',	'S82265B',	'S82265C',	'S82266A',	'S82266B',	
'S82266C',	'S82291A',	'S82291B',	'S82291C',	'S82292A',	'S82292B',	'S82292C',	'S82299A',	'S82299B',	'S82299C',	'S82301A',	
'S82301B',	'S82301C',	'S82302A',	'S82302B',	'S82302C',	'S82309A',	'S82309B',	'S82309C',	'S82391A',	'S82391B',	'S82391C',	
'S82392A',	'S82392B',	'S82392C',	'S82399A',	'S82399B',	'S82399C',	'S82402C',	'S82421A',	'S82421B',	'S82421C',	'S82422A',	
'S82422B',	'S82422C',	'S82423A',	'S82423B',	'S82423C',	'S82424A',	'S82424B',	'S82424C',	'S82425A',	'S82425B',	'S82425C',	
'S82426A',	'S82426B',	'S82426C',	'S82431A',	'S82431B',	'S82431C',	'S82432A',	'S82432B',	'S82432C',	'S82433A',	'S82433B',	
'S82433C',	'S82434A',	'S82434B',	'S82434C',	'S82435A',	'S82435B',	'S82435C',	'S82436A',	'S82436B',	'S82436C',	'S82441A',	
'S82441B',	'S82441C',	'S82442A',	'S82442B',	'S82442C',	'S82443A',	'S82443B',	'S82443C',	'S82444A',	'S82444B',	'S82444C',	
'S82445A',	'S82445B',	'S82445C',	'S82446A',	'S82446B',	'S82446C',	'S82451A',	'S82451B',	'S82451C',	'S82452A',	'S82452B',	
'S82452C',	'S82453A',	'S82453B',	'S82453C',	'S82454A',	'S82454B',	'S82454C',	'S82455A',	'S82455B',	'S82455C',	'S82456A',	
'S82456B',	'S82456C',	'S82461A',	'S82461B',	'S82461C',	'S82462A',	'S82462B',	'S82462C',	'S82463A',	'S82463B',	'S82463C',	
'S82464A',	'S82464B',	'S82464C',	'S82465A',	'S82465B',	'S82465C',	'S82466A',	'S82466B',	'S82466C',	'S82491A',	'S82491B',	
'S82491C',	'S82492A',	'S82492B',	'S82492C',	'S82499A',	'S82499B',	'S82499C',	'S8251XA',	'S8251XB',	'S8251XC',	'S8252XA',	
'S8252XB',	'S8252XC',	'S8254XA',	'S8254XB',	'S8254XC',	'S8255XA',	'S8255XB',	'S8255XC',	'S8261XA',	'S8261XB',	'S8261XC',	
'S8262XA',	'S8262XB',	'S8262XC',	'S8264XA',	'S8264XB',	'S8264XC',	'S8265XA',	'S8265XB',	'S8265XC',	'S82831C',	'S82832C',	
'S82841A',	'S82841B',	'S82841C',	'S82842A',	'S82842B',	'S82842C',	'S82844A',	'S82844B',	'S82844C',	'S82845A',	'S82845B',	
'S82845C',	'S82851A',	'S82851B',	'S82851C',	'S82852A',	'S82852B',	'S82852C',	'S82854A',	'S82854B',	'S82854C',	'S82855A',	
'S82855B',	'S82855C',	'S82861A',	'S82861B',	'S82861C',	'S82862A',	'S82862B',	'S82862C',	'S82863A',	'S82863B',	'S82863C',	
'S82864A',	'S82864B',	'S82864C',	'S82865A',	'S82865B',	'S82865C',	'S82866A',	'S82866B',	'S82866C',	'S82871A',	'S82871B',	
'S82871C',	'S82872A',	'S82872B',	'S82872C',	'S82873A',	'S82873B',	'S82873C',	'S82874A',	'S82874B',	'S82874C',	'S82875A',	
'S82875B',	'S82875C',	'S82876A',	'S82876B',	'S82876C',	'S82891A',	'S82891B',	'S82891C',	'S82892A',	'S82892B',	'S82892C',	
'S8290XC',	'S8291XC',	'S8292XC',	'S83004A',	'S83005A',	'S83014A',	'S83015A',	'S83094A',	'S83095A',	'S83096A',	'S83104A',	
'S83105A',	'S83106A',	'S83114A',	'S83115A',	'S83124A',	'S83125A',	'S83134A',	'S83135A',	'S83144A',	'S83145A',	'S83194A',	
'S83195A',	'S92001A',	'S92001B',	'S92002A',	'S92002B',	'S92011A',	'S92011B',	'S92012A',	'S92012B',	'S92013A',	'S92013B',	
'S92014A',	'S92014B',	'S92015A',	'S92015B',	'S92016A',	'S92016B',	'S92021A',	'S92021B',	'S92022A',	'S92022B',	'S92023A',	
'S92023B',	'S92024A',	'S92024B',	'S92025A',	'S92025B',	'S92026A',	'S92026B',	'S92031A',	'S92031B',	'S92032A',	'S92032B',	
'S92033A',	'S92033B',	'S92034A',	'S92034B',	'S92035A',	'S92035B',	'S92036A',	'S92036B',	'S92041A',	'S92041B',	'S92042A',	
'S92042B',	'S92043A',	'S92043B',	'S92044A',	'S92044B',	'S92045A',	'S92045B',	'S92046A',	'S92046B',	'S92051A',	'S92051B',	
'S92052A',	'S92052B',	'S92053A',	'S92053B',	'S92054A',	'S92054B',	'S92055A',	'S92055B',	'S92056A',	'S92056B',	'S92061A',	
'S92061B',	'S92062A',	'S92062B',	'S92063A',	'S92063B',	'S92064A',	'S92064B',	'S92065A',	'S92065B',	'S92066A',	'S92066B',  
'S4291XA',  'S4292XA',  'S4291XA',  'S5292XA',  'S4291XB',  'S4292XB',  'S4291XB',  'S5292XB',  'S5291XA',  'S4292XA',  'S5291XA',
'S5292XA',  'S5291XB',  'S4292XB',  'S5291XB',  'S5292XB',  'S52011A',  'S52111A',  'S52012A',  'S52112A',  'S52621A',  'S52521A', 
'S52622A',  'S52522A',  'S7290XE',  'S4290XB',  'S7290XE',  'S5290XB',  'S7291XA',  'S7292XA',  'S7291XA',  'S8292XA',  'S7291XE', 
'S7292XE',  'S7291XE',  'S8292XB',  'S82101A',  'S82831A',  'S82101B',  'S82831B',  'S82102A',  'S82832A',  'S82102B',  'S82832B', 
'S82161A',  'S82811A',  'S82162A',  'S82812A',  'S82202A',  'S82402A',  'S82202B',  'S82402B',  'S82311A',  'S82821A',  'S82312A', 
'S82822A',  'S8291XA',  'S7292XA',  'S8291XA',  'S8292XA',  'S8291XB',  'S7292XE',  'S8291XB',  'S8292XB',  'S83006A',  'S81009A');


data inpt_fall;
set &folder..&project._oc_temp_inpt;
fu_fall=0;
fu_injury=0;
fu_motor=0;
array dgns(*) ICD_DGNS_CD1-ICD_DGNS_CD25;
do i=1 to 25- cmiss(of ICD_DGNS_CD1-ICD_DGNS_CD25);
	if dgn_vrsn='9' then do;
		if (&fall9.) then fu_fall=1;
		if (&injury9.) then fu_injury=1;
		if  (&motor9.) then fu_motor=1;
	end;
	if dgn_vrsn='0' then do;
		if (&injury10a.) or (&injury10b.) or (&injury10c.) then fu_injury=1;
		if (&fall10.) then fu_fall=1;
		if (&motor10.) then fu_motor=1;
	end;
end;
fu_serious_fall=0;
if fu_fall=1 and fu_injury=1 then fu_serious_fall=1; 
if fu_fall=0 then do; 
	if fu_injury=1 and fu_motor=0 then fu_serious_fall=1; 
end;
if fu_serious_fall=1;
run;

proc sort data=inpt_fall nodupkey; by bene_id;run;

data outpt_fall;
set &folder..&project._oc_temp_outpt;
array dgns(*) ICD_DGNS_CD1-ICD_DGNS_CD25;
do i=1 to dim(dgns);
	if dgn_vrsn='9' then do;
		if (&fall9.) then fu_fall=1;
		if (&injury9.) then fu_injury=1;
		if (&motor9.) then fu_motor=1;
	end;
	if dgn_vrsn='0' then do;
		if (&fall10.) then fu_fall=1;
		if (&injury10a.) or (&injury10b.) or (&injury10c.)  then fu_injury=1;
		if (&motor10.) then fu_motor=1;
	end;
end;
fu_serious_fall=0;
if fu_fall=1 and fu_injury=1 then fu_serious_fall=1; 
if fu_fall=0 then do; 
	if fu_injury=1 and fu_motor=0 then fu_serious_fall=1; 
end;
if ER=1;
if fu_serious_fall=1;
run;

proc sort data=outpt_fall nodupkey; by bene_id;run;

data car_fall;
set &folder..&project._oc_temp_car;
	if line_dgn_vrsn='9' then do;
		if (&lfall9.) then fu_fall=1;
		if (&linjury9.) then fu_injury=1;
		if (&lmotor9.) then fu_motor=1;
	end;
	if line_dgn_vrsn='0' then do;
		if (&lfall10.) then fu_fall=1;
		if (&linjury10a.) or (&linjury10b.) or (&linjury10c.)  then fu_injury=1;
		if (&lmotor10.) then fu_motor=1;
	end;

array dgns(*) ICD_DGNS_CD1-ICD_DGNS_CD12;
do i=1 to dim(dgns);
	if dgn_vrsn='9' then do;
		if (&fall9.) then fu_fall=1;
		if (&injury9.) then fu_injury=1;
		if (&motor9.) then fu_motor=1;
	end;
	if dgn_vrsn='0' then do;
		if (&fall10.) then fu_fall=1;
		if (&injury10a.) or (&injury10b.) or (&injury10c.)  then fu_injury=1;
		if (&motor10.) then fu_motor=1;
	end;
end;
fu_serious_fall=0;
if fu_fall=1 and fu_injury=1 then fu_serious_fall=1; 
if fu_fall=0 then do; 
	if fu_injury=1 and fu_motor=0 then fu_serious_fall=1; 
end;
if ER=1;
if fu_serious_fall=1;
run;

proc sort data=car_fall nodupkey; by bene_id;run;

data fall;
set inpt_fall outpt_fall car_fall;
keep bene_id index_dt fu_serious_fall;
run;

proc sort data=fall nodupkey; by bene_id index_dt;run;

* Medicare Part D coverage gap ;
data pde;
set &ccwyear1..pde_saf_file(keep=bene_id srvc_dt BENEFIT_PHASE) 
	&ccwyear2..pde_saf_file(keep=bene_id srvc_dt BENEFIT_PHASE) 
	&ccwyear3..pde_saf_file(keep=bene_id srvc_dt BENEFIT_PHASE);
run;

proc sort data=pde;by bene_id srvc_dt;run;

data partD1;
merge &data1.(in=a keep=bene_id index_dt) pde(in=b);
by bene_id;
if a*b;
if  index_dt le srvc_dt le index_dt+365;
run;

data partD2;
set partD1;
if BENEFIT_PHASE in ("DI" "PI" "II" "IC") then PartD_gap=1; *coverage gap;
if PartD_gap=1;
keep bene_id index_dt PartD_gap;
run;

proc sort data=partD2 nodupkey;by bene_id index_dt;run;

proc sort data=&data2.;by bene_id index_dt;run;

data &data3.;
merge	&data2. (in=a)
		cost2
		diab_final
		CHD
		stroke_final
		CKD_final
		depression_final
		fall
		partD2
		;
by bene_id index_dt;
if a;
if fu_diab=. then fu_diab=0;
if fu_CHD=. then fu_CHD=0;
if fu_stroke=. then fu_stroke=0;
if fu_CHD=1 or fu_stroke=1 then fu_CVD=1;else fu_CVD=0;
if fu_CKD=. then fu_CKD=0;
if fu_depression=. then fu_depression=0;
if fu_serious_fall=. then fu_serious_fall=0;
if PartD_gap=. then PartD_gap=0;

* if prevalent condition exist, this is not newly diagnosed;
if bl_diab=1 then fu_diab=0;
if bl_CHD=1 then fu_CHD=0;
if bl_stroke=1 then fu_stroke=0;
if bl_CVD=1 then fu_CVD=0;
if bl_CKD=1 then fu_CKD=0;
if bl_depression=1 then fu_depression=0;
if bl_serious_fall=1 then fu_serious_fall=0;
run;

data zhixin1.&data4.;
set &data3.;
label period="1=2011-2012, 2=2013-2014, 3=2-15-2016, 4=2017-2018";
keep bene_id index_dt year2 persistence90 persistence60 persistence_ge90 persistence_ge60 pdc low_adherence age_cat male race 
	low_income bl_diab bl_CHD bl_stroke bl_CVD bl_CKD bl_HF bl_depression bl_serious_fall bl_polypharmacy fu_diab fu_CHD fu_stroke 
	fu_CVD fu_CKD fu_depression fu_serious_fall PartD_gap TD ACE ARB CCB BB DL Other_class tx_regimen fill_90day cost_per_day;
run;

proc datasets lib=work memtype=data nodetails ;
save &data1. &data2. &data3. ;
quit;
%mend;

%cov(p1,HTmed_bl1,HTmed_fu1,HT_OC_age66plus_p1,HT_cov_p1,HT_fu_p1,HTmed_cov_11_12,ccw2011,ccw2012,ccw2013);
%cov(p2,HTmed_bl2,HTmed_fu2,HT_OC_age66plus_p2,HT_cov_p2,HT_fu_p2,HTmed_cov_13_14,ccw2013,ccw2014,ccw2015);
%cov(p3,HTmed_bl3,HTmed_fu3,HT_OC_age66plus_p3,HT_cov_p3,HT_fu_p3,HTmed_cov_15_16,ccw2015,ccw2016,ccw2017);
%cov(p4,HTmed_bl4,HTmed_fu4,HT_OC_age66plus_p4,HT_cov_p4,HT_fu_p4,HTmed_cov_17_18,ccw2017,ccw2018,ccw2019);
