# Supplementary material for: Antihypertensive medication persistence and adherence among non-Hispanic Asian US patients with hypertension and fee-for-service Medicare health insurance
Source: PLoS One. 2024 Mar 20;19(3):e0300372. doi: 10.1371/journal.pone.0300372 (PMC10954118; doi:10.1371/journal.pone.0300372)
Supplement: S1 File — (ZIP) [file pone.0300372.s001.zip › Part 2_outcomes.sas]

*********************************************************************************************
* Creating variables for the four definitions of non-persistence and low adherence
*********************************************************************************************;

%include "h:\studies\osteo\formats\libname.txt";
%include "H:\studies\CVD\pgms\zhixin\libname.txt";
%include "H:\studies\CVD\pgms\zhixin\temp_lib.txt";
%include "H:\studies\CVD\formats\libname.txt";
%include "H:\studies\CCW5pct\formats\libname64_ccw5pct.txt";


data HTmed10(compress=binary);
set ccw2010.Pde_saf_file;
if 	index(upcase(GNN),'BENAZEPRIL') | index(upcase(GNN),'CAPTOPRIL') | index(upcase(GNN),'ENALAPRIL') 
	|index(upcase(GNN),'FOSINOPRIL') | index(upcase(GNN),'LISINOPRIL') | index(upcase(GNN),'MOEXIPRIL')
	|index(upcase(GNN),'PERINDOPRIL') | index(upcase(GNN),'QUINAPRIL') | index(upcase(GNN),'RAMIPRIL') 
	|index(upcase(GNN),'TRANDOLAPRIL') | index(upcase(GNN),'FOSINIPRIL') | index(upcase(GNN),'MOEXEPRIL') then ACE=1;
if 	index(upcase(GNN),'EPLERENONE') | index(upcase(GNN),'SPIRONOLACTONE') then Aldo=1;
if 	index(upcase(GNN),'DOXAZOSIN') | index(upcase(GNN),'PRAZOSIN') | index(upcase(GNN),'TERAZOSIN') then Alpha=1;
if  index(upcase(GNN),'CARVEDILOL') | index(upcase(GNN),'LABETALOL') | index(upcase(GNN),'LABETOLOL') then Alpha_beta=1;
if 	index(upcase(GNN),'CANDESARTAN') | index(upcase(GNN),'EPROSARTAN') | index(upcase(GNN),'IRBESARTAN')
	|index(upcase(GNN),'LOSARTAN') | index(upcase(GNN),'OLMESARTAN') | index(upcase(GNN),'TELMISARTAN')
	|index(upcase(GNN),'VALSARTAN') | index(upcase(GNN),'AZILSARTAN') | index(upcase(GNN),'OLMESARTEN') then Angioten=1;
if  index(upcase(GNN),'ATENOLOL') | index(upcase(GNN),'BETAXOLOL') | index(upcase(GNN),'BISOPROLOL')
	|index(upcase(GNN),'METOPROLOL') | index(upcase(GNN),'NADOLOL') | index(upcase(GNN),'PROPRANOLOL') then Beta_cardio_nonselect=1;
if  index(upcase(GNN),'NEBIVOLOL') then Beta_cardio_vasod=1;
if  index(upcase(GNN),'ACEBUTOLOL') | index(upcase(GNN),'PINDOLOL') then Beta_int_sym=1;
if  index(upcase(GNN),'CLONIDINE') | index(upcase(GNN),'GUANABENZ') | index(upcase(GNN),'GUANFACINE')
	|index(upcase(GNN),'METHYLDOPA') | index(upcase(GNN),'RESERPINE') then Central=1;
if  index(upcase(GNN),'AMLODIPINE')	| index(upcase(GNN),'FELODIPINE') | index(upcase(GNN),'ISRADIPINE')
	|index(upcase(GNN),'NICARDIPINE') | index(upcase(GNN),'NIFEDIPINE') | index(upcase(GNN),'NISOLDIPINE') then DhpCCB=1;
if  index(upcase(GNN),'DILTIAZEM') | index(upcase(GNN),'VERAPAMIL') then NdhpCCB=1;
if  index(upcase(GNN),'AMILORIDE') | index(upcase(GNN),'TRIAMTERENE') | index(upcase(GNN),'TRIAMTERINE')
	|index(upcase(GNN),'TRIMATERENE') then Diur_Ksparing=1;
if  index(upcase(GNN),'BUMETANIDE') | index(upcase(GNN),'FUROSEMIDE') | index(upcase(GNN),'TORSEMIDE')
	|index(upcase(GNN),'ETHACRYNIC ACID') then Diur_loop=1;
if  index(upcase(GNN),'CHLORTHALIDONE') | index(upcase(GNN),'INDAPAMIDE') | index(upcase(GNN),'METOLAZONE') then Diur_thz_like=1;
if  index(upcase(GNN),'BENDROFLUMETHIAZIDE') | index(upcase(GNN),'HYDROCHLOROTHIAZIDE') | index(upcase(GNN),'POLYTHIAZIDE')
	|index(upcase(GNN),'CHLOROTHIAZIDE') | index(upcase(GNN),'HYDROCHOLOROTHIAZIDE') | index(upcase(GNN),'HCTZ') then Diur_thz_type=1;
if  index(upcase(GNN),'ALISKIREN') then Renin_inhibitors=1;
if  index(upcase(GNN),'HYDRALAZINE') | index(upcase(GNN),'MINOXIDIL') then Vasod=1;

if index(upcase(GNN), "APRACLONIDINE") then delete;
if ACE=1 or Aldo=1 or Alpha=1 or Alpha_beta=1 or Angioten=1 or Beta_cardio_nonselect=1 or Beta_cardio_vasod=1 or Beta_int_sym=1
	or Central=1 or DhpCCB=1 or NdhpCCB=1 or Diur_Ksparing=1 or Diur_loop=1 or Diur_thz_like=1 or Diur_thz_type=1 or Renin_inhibitors=1
	or Vasod=1;

if ACE=1 then HT_class=1;
if Aldo=1 then HT_class=2;
if Alpha=1 then HT_class=3;
if Alpha_beta=1 then HT_class=4;
if Angioten=1 then HT_class=5;
if Beta_cardio_nonselect=1 then HT_class=6;
if Beta_cardio_vasod=1 then HT_class=7;
if Beta_int_sym=1 then HT_class=8;
if Central=1 then HT_class=9;
if DhpCCB=1 then HT_class=10;
if NdhpCCB=1 then HT_class=11;
if Diur_Ksparing=1 then HT_class=12;
if Diur_loop=1 then HT_class=13;
if Diur_thz_like=1 then HT_class=14;
if Diur_thz_type=1 then HT_class=15;
if Renin_inhibitors=1 then HT_class=16;
if Vasod=1 then HT_class=17;
label 	HT_class="1=ACE;2=Aldo;3=Alpha;4=Alpha_beta;5=Angioten;6=Beta_cardio_nonselect;7=Beta_cardio_vasod;8=Beta_int_sym;9=Central;10=DhpCCB;11=NdhpCCB;12=Diur_Ksparing;13=Diur_loop;14=Diur_thz_like;15=Diur_thz_type;16=Renin_inhibitors;17=Vasod" ;
run; 

data HTmed19(compress=binary);
set ccw2019.Pde_saf_file;
if 	index(upcase(GNN),'BENAZEPRIL') | index(upcase(GNN),'CAPTOPRIL') | index(upcase(GNN),'ENALAPRIL') 
	|index(upcase(GNN),'FOSINOPRIL') | index(upcase(GNN),'LISINOPRIL') | index(upcase(GNN),'MOEXIPRIL')
	|index(upcase(GNN),'PERINDOPRIL') | index(upcase(GNN),'QUINAPRIL') | index(upcase(GNN),'RAMIPRIL') 
	|index(upcase(GNN),'TRANDOLAPRIL') | index(upcase(GNN),'FOSINIPRIL') | index(upcase(GNN),'MOEXEPRIL') then ACE=1;
if 	index(upcase(GNN),'EPLERENONE') | index(upcase(GNN),'SPIRONOLACTONE') then Aldo=1;
if 	index(upcase(GNN),'DOXAZOSIN') | index(upcase(GNN),'PRAZOSIN') | index(upcase(GNN),'TERAZOSIN') then Alpha=1;
if  index(upcase(GNN),'CARVEDILOL') | index(upcase(GNN),'LABETALOL') | index(upcase(GNN),'LABETOLOL') then Alpha_beta=1;
if 	index(upcase(GNN),'CANDESARTAN') | index(upcase(GNN),'EPROSARTAN') | index(upcase(GNN),'IRBESARTAN')
	|index(upcase(GNN),'LOSARTAN') | index(upcase(GNN),'OLMESARTAN') | index(upcase(GNN),'TELMISARTAN')
	|index(upcase(GNN),'VALSARTAN') | index(upcase(GNN),'AZILSARTAN') | index(upcase(GNN),'OLMESARTEN') then Angioten=1;
if  index(upcase(GNN),'ATENOLOL') | index(upcase(GNN),'BETAXOLOL') | index(upcase(GNN),'BISOPROLOL')
	|index(upcase(GNN),'METOPROLOL') | index(upcase(GNN),'NADOLOL') | index(upcase(GNN),'PROPRANOLOL') then Beta_cardio_nonselect=1;
if  index(upcase(GNN),'NEBIVOLOL') then Beta_cardio_vasod=1;
if  index(upcase(GNN),'ACEBUTOLOL') | index(upcase(GNN),'PINDOLOL') then Beta_int_sym=1;
if  index(upcase(GNN),'CLONIDINE') | index(upcase(GNN),'GUANABENZ') | index(upcase(GNN),'GUANFACINE')
	|index(upcase(GNN),'METHYLDOPA') | index(upcase(GNN),'RESERPINE') then Central=1;
if  index(upcase(GNN),'AMLODIPINE')	| index(upcase(GNN),'FELODIPINE') | index(upcase(GNN),'ISRADIPINE')
	|index(upcase(GNN),'NICARDIPINE') | index(upcase(GNN),'NIFEDIPINE') | index(upcase(GNN),'NISOLDIPINE') then DhpCCB=1;
if  index(upcase(GNN),'DILTIAZEM') | index(upcase(GNN),'VERAPAMIL') then NdhpCCB=1;
if  index(upcase(GNN),'AMILORIDE') | index(upcase(GNN),'TRIAMTERENE') | index(upcase(GNN),'TRIAMTERINE')
	|index(upcase(GNN),'TRIMATERENE') then Diur_Ksparing=1;
if  index(upcase(GNN),'BUMETANIDE') | index(upcase(GNN),'FUROSEMIDE') | index(upcase(GNN),'TORSEMIDE')
	|index(upcase(GNN),'ETHACRYNIC ACID') then Diur_loop=1;
if  index(upcase(GNN),'CHLORTHALIDONE') | index(upcase(GNN),'INDAPAMIDE') | index(upcase(GNN),'METOLAZONE') then Diur_thz_like=1;
if  index(upcase(GNN),'BENDROFLUMETHIAZIDE') | index(upcase(GNN),'HYDROCHLOROTHIAZIDE') | index(upcase(GNN),'POLYTHIAZIDE')
	|index(upcase(GNN),'CHLOROTHIAZIDE') | index(upcase(GNN),'HYDROCHOLOROTHIAZIDE') | index(upcase(GNN),'HCTZ') then Diur_thz_type=1;
if  index(upcase(GNN),'ALISKIREN') then Renin_inhibitors=1;
if  index(upcase(GNN),'HYDRALAZINE') | index(upcase(GNN),'MINOXIDIL') then Vasod=1;

if index(upcase(GNN), "APRACLONIDINE") then delete;
if ACE=1 or Aldo=1 or Alpha=1 or Alpha_beta=1 or Angioten=1 or Beta_cardio_nonselect=1 or Beta_cardio_vasod=1 or Beta_int_sym=1
	or Central=1 or DhpCCB=1 or NdhpCCB=1 or Diur_Ksparing=1 or Diur_loop=1 or Diur_thz_like=1 or Diur_thz_type=1 or Renin_inhibitors=1
	or Vasod=1;

if ACE=1 then HT_class=1;
if Aldo=1 then HT_class=2;
if Alpha=1 then HT_class=3;
if Alpha_beta=1 then HT_class=4;
if Angioten=1 then HT_class=5;
if Beta_cardio_nonselect=1 then HT_class=6;
if Beta_cardio_vasod=1 then HT_class=7;
if Beta_int_sym=1 then HT_class=8;
if Central=1 then HT_class=9;
if DhpCCB=1 then HT_class=10;
if NdhpCCB=1 then HT_class=11;
if Diur_Ksparing=1 then HT_class=12;
if Diur_loop=1 then HT_class=13;
if Diur_thz_like=1 then HT_class=14;
if Diur_thz_type=1 then HT_class=15;
if Renin_inhibitors=1 then HT_class=16;
if Vasod=1 then HT_class=17;
label 	HT_class="1=ACE;2=Aldo;3=Alpha;4=Alpha_beta;5=Angioten;6=Beta_cardio_nonselect;7=Beta_cardio_vasod;8=Beta_int_sym;9=Central;10=DhpCCB;11=NdhpCCB;12=Diur_Ksparing;13=Diur_loop;14=Diur_thz_like;15=Diur_thz_type;16=Renin_inhibitors;17=Vasod" ;
run;

data HTmed10_19(compress=binary);
set HTmed10 HTmed19 zhixin1.HTmed2;
if ACE=1 then HT_class=1;
if Aldo=1 then HT_class=2;
if Alpha=1 then HT_class=3;
if Alpha_beta=1 then HT_class=4;
if Angioten=1 then HT_class=5;
if Beta_cardio_nonselect=1 then HT_class=6;
if Beta_cardio_vasod=1 then HT_class=7;
if Beta_int_sym=1 then HT_class=8;
if Central=1 then HT_class=9;
if DhpCCB=1 then HT_class=10;
if NdhpCCB=1 then HT_class=11;
if Diur_Ksparing=1 then HT_class=12;
if Diur_loop=1 then HT_class=13;
if Diur_thz_like=1 then HT_class=14;
if Diur_thz_type=1 then HT_class=15;
if Renin_inhibitors=1 then HT_class=16;
if Vasod=1 then HT_class=17;

if HT_class=1 then HT_class2=2;
if HT_class in (2,3,4,9,12,16,17) then HT_class2=7;
if HT_class=5 then HT_class2=3;
if HT_class in (6,7,8) then HT_class2=5;
if HT_class in (10,11) then HT_class2=4;
if HT_class=13 then HT_class2=6;
if HT_class in (14,15) then HT_class2=1;
label 	HT_class="1=ACE;2=Aldo;3=Alpha;4=Alpha_beta;5=Angioten;6=Beta_cardio_nonselect;7=Beta_cardio_vasod;8=Beta_int_sym;9=Central;10=DhpCCB;11=NdhpCCB;12=Diur_Ksparing;13=Diur_loop;14=Diur_thz_like;15=Diur_thz_type;16=Renin_inhibitors;17=Vasod" 
		HT_class2='1=Thiazide diuretic;2=ACE inhibitor;3=Angiotensin receptor blocker;4=Calcium Channel blocker;5=Beta blocker;6=Loop diuretic;7=Other';
run;

data zhixin1.HTmed10_19;
set HTmed10_19;
if DAYS_SUPLY_NUM =0 then DAYS_SUPLY_NUM=30;
if DAYS_SUPLY_NUM >90 then do;
	if DAYS_SUPLY_NUM=100 and QTY_DSPNSD_NUM=100 then  DAYS_SUPLY_NUM=100;
	else DAYS_SUPLY_NUM=90;
end;
run;


data cohort;
set zhixin1.HTmed_cohort_age66plus;
if HT_class=1 then HT_class2=2;
if HT_class in (2,3,4,9,12,16,17) then HT_class2=7;
if HT_class=5 then HT_class2=3;
if HT_class in (6,7,8) then HT_class2=5;
if HT_class in (10,11) then HT_class2=4;
if HT_class=13 then HT_class2=6;
if HT_class in (14,15) then HT_class2=1;
label 	HT_class="1=ACE;2=Aldo;3=Alpha;4=Alpha_beta;5=Angioten;6=Beta_cardio_nonselect;7=Beta_cardio_vasod;8=Beta_int_sym;9=Central;10=DhpCCB;11=NdhpCCB;12=Diur_Ksparing;13=Diur_loop;14=Diur_thz_like;15=Diur_thz_type;16=Renin_inhibitors;17=Vasod" 
		HT_class2='1=Thiazide diuretic;2=ACE inhibitor;3=Angiotensin receptor blocker;4=Calcium Channel blocker;5=Beta blocker;6=Loop diuretic;7=Other';
run;

* seperate data by calendar year;
data cohort_2011 cohort_2012 cohort_2013 cohort_2014 cohort_2015 cohort_2016 cohort_2017 cohort_2018;
set cohort;
if year(index_dt)=2011 then output cohort_2011;
if year(index_dt)=2012 then output cohort_2012;
if year(index_dt)=2013 then output cohort_2013;
if year(index_dt)=2014 then output cohort_2014;
if year(index_dt)=2015 then output cohort_2015;
if year(index_dt)=2016 then output cohort_2016;
if year(index_dt)=2017 then output cohort_2017;
if year(index_dt)=2018 then output cohort_2018;
run;


* Calculate PDC;
%macro PDC_year;
%do year=2011 %to 2018;
proc sql;
create table cohort_&year._pde as
select a.bene_id, a.index_dt, b.srvc_dt, b.DAYS_SUPLY_NUM, b.HT_class, b.HT_class2
from cohort_&year. as a, zhixin1.HTmed10_19 as b
where a.bene_id=b.bene_id and a.index_dt le b.srvc_dt le a.index_dt+364
order by bene_id, index_dt, srvc_dt;
quit;

* hospitalization in follow up days;
proc sql;
create table cohort_&year._hosp as
select a.bene_id, a.index_dt,b.clm_admsn_dt,b.nch_bene_dschrg_dt
from cohort_&year. as a, ccwspde.Inpt_99_19 as b
where a.bene_id=b.bene_id and a.index_dt le b.clm_admsn_dt le a.index_dt+364
order by bene_id, index_dt, clm_admsn_dt;
quit;
%end;
%mend;
%PDC_year;

%macro perm;
%do year=2011 %to 2018;
data zhixin1.cohort_&year._pde;
set cohort_&year._pde;
run;
data zhixin1.cohort_&year._hosp;
set cohort_&year._hosp;
run;

data zhixin1.cohort_&year.;
set cohort_&year.;
run;
%end;
%mend;
%perm;


%macro PDC_non_pers_last (cohort, cohort_pharmacy, cohort_hosp, id, start_dt, end_dt, srvc_dt,
days_of_supply, admit_date, discharge_date, srvc_dt_1st, n); * n is the number of days without medication;
******************************Medication************************************; 
data pharmacy; 
set zhixin1.&cohort_pharmacy.; 
rename &srvc_dt.=day; 
run;

proc sort data=pharmacy; 
by &id. day descending &days_of_supply.; 
run;

proc sort data=pharmacy nodupkey; 
by &id. day; 
run;

data fill_episode; 
set pharmacy; 
by &id. day; 
episode+1; 
if first.&id. then episode=0; 
run;

*****************************Hospitalization********************************; 
data hosp; 
set zhixin1.&cohort_hosp.; 
if &discharge_date. ne .; 
run;

proc sort data=hosp out=hosp_srt nodupkey; 
by &id. &admit_date. &discharge_date.; 
run;

******check same ADMIT_DATE, if same ADMIT_DATE, use later discharge date; 
proc sort data=hosp_srt; 
by &id. &admit_date. descending &discharge_date.; 
run;

proc sort data=hosp_srt out=hosp_srt2 nodupkey; 
by &id. &admit_date.; 
run;

*******check same discharge date, if the same date, use earlier index date; 
proc sort data=hosp_srt2; 
by &id. &discharge_date. &admit_date.; 
run;

proc sort data=hosp_srt2 out=hosp_srt3 nodupkey; 
by &id. &discharge_date.; 
run;

proc sort data=hosp_srt3; 
by &id. &admit_date. &discharge_date.; 
run;

* create episode of hospitalization;
data hosp_episode;
set hosp_srt3;
  retain episode_hosp episode_start_date episode_end_date;
  by &id. index_dt;
  
 if first.index_dt then do; 
   df = .;
   episode_hosp=1;
   episode_start_date = &admit_date.;
   episode_end_date = &discharge_date.;
end;

if ^first.index_dt then do; 
    df = &admit_date. - episode_end_date;
    if df in (0,1) then do;  	/* Same day or next day re-hospitalizations will have same episode # */
		if &discharge_date. >= episode_end_date then episode_end_date = &discharge_date.; 
    end;

    else do;
    	episode_hosp+1;
        episode_start_date = &admit_date. ;
        episode_end_date =&discharge_date.;
    end;
end;
format episode_start_date episode_end_date mmddyy10.;
run;

proc sort data=hosp_episode;by &id. index_dt episode_hosp episode_start_date episode_end_date;run;

data hosp_episode2;	
set hosp_episode;
  by &id. index_dt episode_hosp episode_start_date episode_end_date;
  if last.episode_hosp;
drop df &admit_date. &discharge_date.;
run;

data hosp_pd; 
set hosp_episode2; 
by &id.;
length day 4.; 
do day = episode_start_date to episode_end_date; 
output; 
end; 
format day mmddyy10.; 
run;

proc sort data=hosp_pd out=cohort_hosp_pd nodupkey; 
by &id. day; 
run;

*******************************All the days*********************************; 
proc sort data=zhixin1.&cohort.;
  by &id.; 
run;

data all_days(compress=binary); 
set zhixin1.&cohort.; 
by &id.; 
attrib day format=mmddyy10. length=4. label='Person day (calendar date)'; 
do day=&start_dt. to &end_dt.; 
output; 
end; 
run;

proc sort data=all_days;
  by &id. index_dt day;
run;

****************************Merge the 3 data sets************************; 
data pdy_hosp_fill(compress=binary); 
merge 	all_days (in=a keep=&id.  index_dt day &srvc_dt_1st.) 
		cohort_hosp_pd (in=b keep=&id.  index_dt day) 
		fill_episode (in=c keep=&id.  index_dt &days_of_supply. episode day HT_class); 
by &id. index_dt day; 
if a; 
hosp=0; 
if b then hosp=1; 
run;


proc sort data=pdy_hosp_fill;
 by &id. index_dt day hosp;
run;

data pdy_hosp_fill_2(compress=binary);
set pdy_hosp_fill;
  retain   start_status flag ;
  by &id. index_dt day hosp;
  
 if first.index_dt then do; 
   start_status =  hosp;
   flag=1;
 end;

if ^first.&id. then do; 
    if hosp ^= start_status then do;
      start_status = hosp;
  	  flag+1;
	end;
end;
run;

proc sort data=pdy_hosp_fill_2;by &id. index_dt flag ;run;

**************************PDC Calculation**********************; 
data &cohort._PDC1(compress=binary); 
set pdy_hosp_fill_2; 
retain count count2 pre_expo exposure elig_days class; 
by &id. index_dt flag;
	if first.&id. then do; 
		count=&days_of_supply.; 
		count2=&days_of_supply.+1; 
		pre_expo=episode; 
		exposure=0; 
		elig_days=0; 
		class=HT_class;
	end;

	if episode ne . and (pre_expo ne episode) then do; 
		pre_expo=episode; 
		if count ge 1 then do;
			if class=HT_class then do;
				count=count+&days_of_supply.;
				count2=count2+&days_of_supply.;
			end;
			else if class^= HT_class then do;
				class=HT_class;
				count=&days_of_supply.;
				count2=&days_of_supply.+1;
			end;
		end;
		else if count le 0 then do;
			class=HT_class;
			count=&days_of_supply.;
			if count2^=0 then count2=count2+&days_of_supply.;
			else if count2=0 then count2=&days_of_supply.+1;
		end; 
	end;

if hosp=0 then do; 
	if count = 0 then elig_days+1; 
	else if count ge 1 then do; 
		count=count-1; 	
		exposure+1; 
		elig_days+1; 
	end; 
	if count2 ge 1 then count2=count2-1;
end;

if hosp=1  then do;
	if count = 0 then do; 
		if first.flag and last.flag then do;
			elig_days+1;
		end; 
		else if first.flag then do;
			elig_days+1;
		end;
		else if last.flag then do;
			elig_days+1;
		end;
	end;

	if count ge 1 then do;
		if first.flag and last.flag then do;
			count=count-1;
			exposure+1; 
			elig_days+1;
		end;
		else if first.flag then do;
			count=count-1;
			exposure+1; 
			elig_days+1;
		end;
		else if last.flag then do;
			count=count-1;
			exposure+1; 
			elig_days+1;
		end;
	end;

	if count2 ge 1 then do;
		if first.flag and last.flag then count2=count2-1;
		else if first.flag then count2=count2-1;
		else if last.flag then count2=count2-1;
	end;
end;
run;

* PDC;
proc sort data=&cohort._PDC1;by bene_id index_dt day;run;

data &cohort._PDC2;
set &cohort._PDC1;
by bene_id index_dt day;
PDC=exposure/elig_days; 
if pdc < 0.8 then low_adherence=1;else low_adherence=0;
if last.index_dt then output;
keep bene_id index_dt PDC low_adherence;
run;

* persistence: having a day of supply medication in the last 90/60 days;
data &cohort._pers1(compress=binary);
set &cohort._PDC1;
if day ge (index_dt+365-(&n.-1)); /* keep the last 90/60 days' record */
run;

proc sort data=&cohort._pers1;by &id. index_dt day ;run;

data &cohort._pers2;
set &cohort._pers1;
by bene_id index_dt day;
retain supply;
if first.index_dt then supply=0;
supply+count2;
if last.index_dt then output;
run;

data &cohort._pers3;
set &cohort._pers2;
if supply gt 0;
persistence&n.=1;
keep bene_id index_dt persistence&n.;
run;

proc sort data=&cohort._PDC2 nodupkey;by bene_id index_dt;run;
proc sort data=&cohort._pers3 nodupkey;by bene_id index_dt;run;
proc sort data=&cohort.;by bene_id index_dt;run;

data &cohort._oc&n.;
merge &cohort.(in=a) &cohort._PDC2 &cohort._pers3;
by bene_id index_dt;
if a;
if persistence&n.=. then persistence&n.=0;
label persistence&n.="0 = Non-persistent(no medication in the last &n. days)";
run;
%mend;


%PDC_non_pers_last(cohort_2011, cohort_2011_pde, cohort_2011_hosp, bene_id, index_dt, fu_end_dt, srvc_dt,
DAYS_SUPLY_NUM, clm_admsn_dt, nch_bene_dschrg_dt, index_dt, 90);
%PDC_non_pers_last (cohort_2012, cohort_2012_pde, cohort_2012_hosp, bene_id, index_dt, fu_end_dt, srvc_dt,
DAYS_SUPLY_NUM, clm_admsn_dt, nch_bene_dschrg_dt, index_dt, 90);
%PDC_non_pers_last (cohort_2013, cohort_2013_pde, cohort_2013_hosp, bene_id, index_dt, fu_end_dt, srvc_dt,
DAYS_SUPLY_NUM, clm_admsn_dt, nch_bene_dschrg_dt, index_dt, 90);
%PDC_non_pers_last (cohort_2014, cohort_2014_pde, cohort_2014_hosp, bene_id, index_dt, fu_end_dt, srvc_dt,
DAYS_SUPLY_NUM, clm_admsn_dt, nch_bene_dschrg_dt, index_dt, 90);
%PDC_non_pers_last (cohort_2015, cohort_2015_pde, cohort_2015_hosp, bene_id, index_dt, fu_end_dt, srvc_dt,
DAYS_SUPLY_NUM, clm_admsn_dt, nch_bene_dschrg_dt, index_dt, 90);
%PDC_non_pers_last (cohort_2016, cohort_2016_pde, cohort_2016_hosp, bene_id, index_dt, fu_end_dt, srvc_dt,
DAYS_SUPLY_NUM, clm_admsn_dt, nch_bene_dschrg_dt, index_dt, 90);
%PDC_non_pers_last (cohort_2017, cohort_2017_pde, cohort_2017_hosp, bene_id, index_dt, fu_end_dt, srvc_dt,
DAYS_SUPLY_NUM, clm_admsn_dt, nch_bene_dschrg_dt, index_dt, 90);
%PDC_non_pers_last (cohort_2018, cohort_2018_pde, cohort_2018_hosp, bene_id, index_dt, fu_end_dt, srvc_dt,
DAYS_SUPLY_NUM, clm_admsn_dt, nch_bene_dschrg_dt, index_dt, 90);


%PDC_non_pers_last (cohort_2011, cohort_2011_pde, cohort_2011_hosp, bene_id, index_dt, fu_end_dt, srvc_dt,
DAYS_SUPLY_NUM, clm_admsn_dt, nch_bene_dschrg_dt, index_dt, 60);
%PDC_non_pers_last (cohort_2012, cohort_2012_pde, cohort_2012_hosp, bene_id, index_dt, fu_end_dt, srvc_dt,
DAYS_SUPLY_NUM, clm_admsn_dt, nch_bene_dschrg_dt, index_dt, 60);
%PDC_non_pers_last (cohort_2013, cohort_2013_pde, cohort_2013_hosp, bene_id, index_dt, fu_end_dt, srvc_dt,
DAYS_SUPLY_NUM, clm_admsn_dt, nch_bene_dschrg_dt, index_dt, 60);
%PDC_non_pers_last (cohort_2014, cohort_2014_pde, cohort_2014_hosp, bene_id, index_dt, fu_end_dt, srvc_dt,
DAYS_SUPLY_NUM, clm_admsn_dt, nch_bene_dschrg_dt, index_dt, 60);
%PDC_non_pers_last (cohort_2015, cohort_2015_pde, cohort_2015_hosp, bene_id, index_dt, fu_end_dt, srvc_dt,
DAYS_SUPLY_NUM, clm_admsn_dt, nch_bene_dschrg_dt, index_dt, 60);
%PDC_non_pers_last (cohort_2016, cohort_2016_pde, cohort_2016_hosp, bene_id, index_dt, fu_end_dt, srvc_dt,
DAYS_SUPLY_NUM, clm_admsn_dt, nch_bene_dschrg_dt, index_dt, 60);
%PDC_non_pers_last (cohort_2017, cohort_2017_pde, cohort_2017_hosp, bene_id, index_dt, fu_end_dt, srvc_dt,
DAYS_SUPLY_NUM, clm_admsn_dt, nch_bene_dschrg_dt, index_dt, 60);
%PDC_non_pers_last (cohort_2018, cohort_2018_pde, cohort_2018_hosp, bene_id, index_dt, fu_end_dt, srvc_dt,
DAYS_SUPLY_NUM, clm_admsn_dt, nch_bene_dschrg_dt, index_dt, 60);


%macro PDC_non_pers_any (cohort, cohort_pharmacy, cohort_hosp, id, start_dt, end_dt, srvc_dt,
days_of_supply, admit_date, discharge_date, srvc_dt_1st); 
******************************Medication************************************; 
data pharmacy; 
set zhixin1.&cohort_pharmacy.; 
rename &srvc_dt.=day; 
run;

proc sort data=pharmacy; 
by &id. day descending &days_of_supply.; 
run;

proc sort data=pharmacy nodupkey; 
by &id. day; 
run;

data fill_episode; 
set pharmacy; 
by &id. day; 
episode+1; 
if first.&id. then episode=0; 
run;

*****************************Hospitalization********************************; 
data hosp; 
set zhixin1.&cohort_hosp.; 
if &discharge_date. ne .; 
run;

proc sort data=hosp out=hosp_srt nodupkey; 
by &id. &admit_date. &discharge_date.; 
run;

******check same ADMIT_DATE, if same ADMIT_DATE, use later discharge date; 
proc sort data=hosp_srt; 
by &id. &admit_date. descending &discharge_date.; 
run;

proc sort data=hosp_srt out=hosp_srt2 nodupkey; 
by &id. &admit_date.; 
run;

*******check same discharge date, if the same date, use earlier index date; 
proc sort data=hosp_srt2; 
by &id. &discharge_date. &admit_date.; 
run;

proc sort data=hosp_srt2 out=hosp_srt3 nodupkey; 
by &id. &discharge_date.; 
run;

proc sort data=hosp_srt3; 
by &id. &admit_date. &discharge_date.; 
run;

* create episode of hospitalization;
data hosp_episode;
set hosp_srt3;
  retain episode_hosp episode_start_date episode_end_date;
  by &id. index_dt;
  
 if first.index_dt then do; 
   df = .;
   episode_hosp=1;
   episode_start_date = &admit_date.;
   episode_end_date = &discharge_date.;
end;

if ^first.index_dt then do; 
    df = &admit_date. - episode_end_date;
    if df in (0,1) then do;  	/* Same day or next day re-hospitalizations will have same episode # */
		if &discharge_date. >= episode_end_date then episode_end_date = &discharge_date.; 
    end;

    else do;
    	episode_hosp+1;
        episode_start_date = &admit_date. ;
        episode_end_date =&discharge_date.;
    end;
end;
format episode_start_date episode_end_date mmddyy10.;
run;

proc sort data=hosp_episode;by &id. index_dt episode_hosp episode_start_date episode_end_date;run;

data hosp_episode2;	/* Keep only the last record for each episode */
set hosp_episode;
  by &id. index_dt episode_hosp episode_start_date episode_end_date;
  if last.episode_hosp;
drop df &admit_date. &discharge_date.;
run;

data hosp_pd; 
set hosp_episode2; 
by &id.;
length day 4.; 
do day = episode_start_date to episode_end_date; 
output; 
end; 
format day mmddyy10.; 
run;

proc sort data=hosp_pd out=cohort_hosp_pd nodupkey; 
by &id. day; 
run;

*******************************All the days*********************************; 
proc sort data=zhixin1.&cohort.;
  by &id.; 
run;

data all_days(compress=binary); 
set zhixin1.&cohort.; 
by &id.; 
attrib day format=mmddyy10. length=4. label='Person day (calendar date)'; 
do day=&start_dt. to &end_dt.; 
output; 
end; 
run;

proc sort data=all_days;
  by &id. index_dt day;
run;

****************************Merge the 3 data sets************************; 
data pdy_hosp_fill(compress=binary); 
merge 	all_days (in=a keep=&id.  index_dt day &srvc_dt_1st.) 
		cohort_hosp_pd (in=b keep=&id.  index_dt day) 
		fill_episode (in=c keep=&id.  index_dt &days_of_supply. episode day HT_class); 
by &id. index_dt day; 
if a; 
hosp=0; 
if b then hosp=1; 
run;


proc sort data=pdy_hosp_fill;
 by &id. index_dt day hosp;
run;

data pdy_hosp_fill_2(compress=binary);
set pdy_hosp_fill;
  retain   start_status flag ;
  by &id. index_dt day hosp;
  
 if first.index_dt then do; 
   start_status =  hosp;
   flag=1;
 end;

if ^first.&id. then do; 
    if hosp ^= start_status then do;
      start_status = hosp;
  	  flag+1;
	end;
end;
run;

proc sort data=pdy_hosp_fill_2;by &id. index_dt flag ;run;

**************************PDC Calculation**********************; 
data &cohort._PDC1(compress=binary); 
set pdy_hosp_fill_2; 
retain count count2 pre_expo exposure elig_days class; 
by &id. index_dt flag;
	if first.&id. then do; 
		count=&days_of_supply.; 
		count2=&days_of_supply.+1; 
		pre_expo=episode; 
		exposure=0; 
		elig_days=0; 
		class=HT_class;
	end;

	if episode ne . and (pre_expo ne episode) then do; 
		pre_expo=episode; 
		if count ge 1 then do;
			if class=HT_class then do;
				count=count+&days_of_supply.;
				count2=count2+&days_of_supply.;
			end;
			else if class^= HT_class then do;
				class=HT_class;
				count=&days_of_supply.;
				count2=&days_of_supply.+1;
			end;
		end;
		else if count le 0 then do;
			class=HT_class;
			count=&days_of_supply.;
			if count2^=0 then count2=count2+&days_of_supply.;
			else if count2=0 then count2=&days_of_supply.+1;
		end; 
	end;

if hosp=0 then do; 
	if count = 0 then elig_days+1; 
	else if count ge 1 then do; 
		count=count-1; 	
		exposure+1; 
		elig_days+1; 
	end; 
	if count2 ge 1 then count2=count2-1;
end;

if hosp=1  then do;
	if count = 0 then do; 
		if first.flag and last.flag then do;
			elig_days+1;
		end; 
		else if first.flag then do;
			elig_days+1;
		end;
		else if last.flag then do;
			elig_days+1;
		end;
	end;

	if count ge 1 then do;
		if first.flag and last.flag then do;
			count=count-1;
			exposure+1; 
			elig_days+1;
		end;
		else if first.flag then do;
			count=count-1;
			exposure+1; 
			elig_days+1;
		end;
		else if last.flag then do;
			count=count-1;
			exposure+1; 
			elig_days+1;
		end;
	end;

	if count2 ge 1 then do;
		if first.flag and last.flag then count2=count2-1;
		else if first.flag then count2=count2-1;
		else if last.flag then count2=count2-1;
	end;
end;
run;

proc sort data=&cohort._PDC1;by bene_id index_dt day;run;

* Persistence;
data &cohort._pers1(compress=binary);
set &cohort._PDC1;
run;

data &cohort._pers2;
set &cohort._pers1;
if count2=0 then no_med=1;
else no_med=0;
run;

proc sort data=&cohort._pers2;by bene_id index_dt day;run;

data &cohort._pers3;
set &cohort._pers2;
retain no_med_days;
by bene_id index_dt day;
if first.bene_id then no_med_days=0;
if no_med=1 then do;	
	no_med_days + no_med;
end;
if no_med=0 then no_med_days=0;
run;

* keep the record with the largest no_med_days for each participant;
proc sort data=&cohort._pers3;by bene_id index_dt decending no_med_days;run;
proc sort data=&cohort._pers3 nodupkey out=&cohort._pers4;by bene_id index_dt ;run;

data &cohort._oc_ge;
set &cohort._pers4;
if no_med_days < 90 then persistence_ge90=1;
else persistence_ge90=0;
if no_med_days < 60 then persistence_ge60=1;
else persistence_ge60=0;
run;
%mend;

%PDC_non_pers_any (cohort_2011, cohort_2011_pde, cohort_2011_hosp, bene_id, index_dt, fu_end_dt, srvc_dt,
DAYS_SUPLY_NUM, clm_admsn_dt, nch_bene_dschrg_dt, index_dt);
%PDC_non_pers_any (cohort_2012, cohort_2012_pde, cohort_2012_hosp, bene_id, index_dt, fu_end_dt, srvc_dt,
DAYS_SUPLY_NUM, clm_admsn_dt, nch_bene_dschrg_dt, index_dt);
%PDC_non_pers_any (cohort_2013, cohort_2013_pde, cohort_2013_hosp, bene_id, index_dt, fu_end_dt, srvc_dt,
DAYS_SUPLY_NUM, clm_admsn_dt, nch_bene_dschrg_dt, index_dt);
%PDC_non_pers_any (cohort_2014, cohort_2014_pde, cohort_2014_hosp, bene_id, index_dt, fu_end_dt, srvc_dt,
DAYS_SUPLY_NUM, clm_admsn_dt, nch_bene_dschrg_dt, index_dt);
%PDC_non_pers_any (cohort_2015, cohort_2015_pde, cohort_2015_hosp, bene_id, index_dt, fu_end_dt, srvc_dt,
DAYS_SUPLY_NUM, clm_admsn_dt, nch_bene_dschrg_dt, index_dt);
%PDC_non_pers_any (cohort_2016, cohort_2016_pde, cohort_2016_hosp, bene_id, index_dt, fu_end_dt, srvc_dt,
DAYS_SUPLY_NUM, clm_admsn_dt, nch_bene_dschrg_dt, index_dt);
%PDC_non_pers_any (cohort_2017, cohort_2017_pde, cohort_2017_hosp, bene_id, index_dt, fu_end_dt, srvc_dt,
DAYS_SUPLY_NUM, clm_admsn_dt, nch_bene_dschrg_dt, index_dt);
%PDC_non_pers_any (cohort_2018, cohort_2018_pde, cohort_2018_hosp, bene_id, index_dt, fu_end_dt, srvc_dt,
DAYS_SUPLY_NUM, clm_admsn_dt, nch_bene_dschrg_dt, index_dt);


%macro comb;
%do year=2011 %to 2018;
proc sort data=cohort_&year._oc90;by bene_id index_dt;run;
proc sort data=cohort_&year._oc60;by bene_id index_dt;run;
proc sort data=cohort_&year._OC_GE;by bene_id index_dt;run;

data cohort_&year._oc;
merge 	cohort_&year._oc90  
		cohort_&year._oc60(keep=bene_id index_dt persistence60)
		cohort_&year._OC_GE(keep=bene_id index_dt persistence_ge90 persistence_ge60);
by bene_id index_dt;
non_persistence90=0;
if persistence90=0 then non_persistence90=1; 

non_persistence60=0;
if persistence60=0 then non_persistence60=1;

non_persistence_ge90=0;
if persistence_ge90=0 then non_persistence_ge90=1;

non_persistence_ge60=0;
if persistence_ge60=0 then non_persistence_ge60=1;

label 	persistence90="not having antihypertensive medication available to take in the last 90 days of the follow-up period"
		persistence_ge90="not having antihypertensive medication available to take for >=90 consecutive days at any time during follow-up"
		persistence60="not having antihypertensive medication available to take in the last 60 days of the follow-up period"
		persistence_ge60="not having antihypertensive medication available to take for >=60 consecutive days at any time during follow-up";
run;
%end;
%mend;
%comb;

* Combine two years' data. Keep the first one if multiple records exist;
data COHORT_OC_1;
set COHORT_2011_OC COHORT_2012_OC;
year2=1;
label year2='1=2011-2012,2=2013-2014,3=2015-2016,4=2017-2018';
run;
proc sort data=COHORT_OC_1;by bene_id index_dt;run;
proc sort data=COHORT_OC_1 nodupkey;by bene_id;run;

data zhixin1.HT_OC_age66plus_p1;
set COHORT_OC_1;
run;

data COHORT_OC_2;
set COHORT_2013_OC COHORT_2014_OC;
year2=2;
label year2='1=2011-2012,2=2013-2014,3=2015-2016,4=2017-2018';
run;
proc sort data=COHORT_OC_2;by bene_id index_dt;run;
proc sort data=COHORT_OC_2 nodupkey;by bene_id;run;

data zhixin1.HT_OC_age66plus_p2;
set COHORT_OC_2;
run;

data COHORT_OC_3;
set COHORT_2015_OC COHORT_2016_OC;
year2=3;
label year2='1=2011-2012,2=2013-2014,3=2015-2016,4=2017-2018';
run;
proc sort data=COHORT_OC_3;by bene_id index_dt;run;
proc sort data=COHORT_OC_3 nodupkey;by bene_id;run;

data zhixin1.HT_OC_age66plus_p3;
set COHORT_OC_3;
run;

data COHORT_OC_4;
set COHORT_2017_OC COHORT_2018_OC;
year2=4;
label year2='1=2011-2012,2=2013-2014,3=2015-2016,4=2017-2018';
run;
proc sort data=COHORT_OC_4;by bene_id index_dt;run;
proc sort data=COHORT_OC_4 nodupkey;by bene_id;run;

data zhixin1.HT_OC_age66plus_p4;
set COHORT_OC_4;
run;
