# Supplementary material for: Antihypertensive medication persistence and adherence among non-Hispanic Asian US patients with hypertension and fee-for-service Medicare health insurance
Source: PLoS One. 2024 Mar 20;19(3):e0300372. doi: 10.1371/journal.pone.0300372 (PMC10954118; doi:10.1371/journal.pone.0300372)
Supplement: S1 File — (ZIP) [file pone.0300372.s001.zip › Part 1_cohort and table S1.sas]

**************************************************************************************************
*  Cohort creation and table S1
***************************************************************************************************;

%include "h:\studies\osteo\formats\libname.txt";
%include "H:\studies\CVD\pgms\zhixin\libname.txt";
%include "H:\studies\CVD\pgms\zhixin\temp_lib.txt";
%include "H:\studies\CVD\formats\libname.txt";
%include "H:\studies\CCW5pct\formats\libname64_ccw5pct.txt";

data HTmed1;
set ccw2011.Pde_saf_file 
	ccw2012.Pde_saf_file
	ccw2013.Pde_saf_file
	ccw2014.Pde_saf_file
	ccw2015.Pde_saf_file
	ccw2016.Pde_saf_file
	ccw2017.Pde_saf_file
	ccw2018.Pde_saf_file;
run;

data HTmed2;
set HTmed1;
if 	index(upcase(GNN),'BENAZEPRIL') | index(upcase(GNN),'CAPTOPRIL') | index(upcase(GNN),'ENALAPRIL') 
	|index(upcase(GNN),'FOSINOPRIL') | index(upcase(GNN),'LISINOPRIL') | index(upcase(GNN),'MOEXIPRIL')
	|index(upcase(GNN),'PERINDOPRIL') | index(upcase(GNN),'QUINAPRIL') | index(upcase(GNN),'RAMIPRIL') 
	|index(upcase(GNN),'TRANDOLAPRIL') | index(upcase(GNN),'FOSINIPRIL') | index(upcase(GNN),'MOEXEPRIL') then ACE=1;
if 	index(upcase(GNN),'EPLERENONE') | index(upcase(GNN),'SPIRONOLACTONE') then Aldo=1;
if 	index(upcase(GNN),'DOXAZOSIN') | index(upcase(GNN),'PRAZOSIN') | index(upcase(GNN),'TERAZOSIN') then Alpha=1;
if  index(upcase(GNN),'CARVEDILOL') | index(upcase(GNN),'LABETALOL') | index(upcase(GNN),'LABETOLOL') then Alpha_beta=1;
if 	index(upcase(GNN),'CANDESARTAN') | index(upcase(GNN),'EPROSARTAN') | index(upcase(GNN),'IRBESARTAN')
	|index(upcase(GNN),'LOSARTAN') | index(upcase(GNN),'OLMESARTAN') | index(upcase(GNN),'TELMISARTAN')
	|index(upcase(GNN),'VALSARTAN') | index(upcase(GNN),'AZILSARTAN') | index(upcase(GNN),'OLMESARTEN') then Angioten=1;
if  index(upcase(GNN),'ATENOLOL') | index(upcase(GNN),'BETAXOLOL') | index(upcase(GNN),'BISOPROLOL')
	|index(upcase(GNN),'METOPROLOL') | index(upcase(GNN),'NADOLOL') | index(upcase(GNN),'PROPRANOLOL') then Beta_cardio_nonselect=1;
if  index(upcase(GNN),'NEBIVOLOL') then Beta_cardio_vasod=1;
if  index(upcase(GNN),'ACEBUTOLOL') | index(upcase(GNN),'PINDOLOL') then Beta_int_sym=1;
if  index(upcase(GNN),'CLONIDINE') | index(upcase(GNN),'GUANABENZ') | index(upcase(GNN),'GUANFACINE')
	|index(upcase(GNN),'METHYLDOPA') | index(upcase(GNN),'RESERPINE') then Central=1;
if  index(upcase(GNN),'AMLODIPINE')	| index(upcase(GNN),'FELODIPINE') | index(upcase(GNN),'ISRADIPINE')
	|index(upcase(GNN),'NICARDIPINE') | index(upcase(GNN),'NIFEDIPINE') | index(upcase(GNN),'NISOLDIPINE') then DhpCCB=1;
if  index(upcase(GNN),'DILTIAZEM') | index(upcase(GNN),'VERAPAMIL') then NdhpCCB=1;
if  index(upcase(GNN),'AMILORIDE') | index(upcase(GNN),'TRIAMTERENE') | index(upcase(GNN),'TRIAMTERINE')
	|index(upcase(GNN),'TRIMATERENE') then Diur_Ksparing=1;
if  index(upcase(GNN),'BUMETANIDE') | index(upcase(GNN),'FUROSEMIDE') | index(upcase(GNN),'TORSEMIDE')
	|index(upcase(GNN),'ETHACRYNIC ACID') then Diur_loop=1;
if  index(upcase(GNN),'CHLORTHALIDONE') | index(upcase(GNN),'INDAPAMIDE') | index(upcase(GNN),'METOLAZONE') then Diur_thz_like=1;
if  index(upcase(GNN),'BENDROFLUMETHIAZIDE') | index(upcase(GNN),'HYDROCHLOROTHIAZIDE') | index(upcase(GNN),'POLYTHIAZIDE')
	|index(upcase(GNN),'CHLOROTHIAZIDE') | index(upcase(GNN),'HYDROCHOLOROTHIAZIDE') | index(upcase(GNN),'HCTZ') then Diur_thz_type=1;
if  index(upcase(GNN),'ALISKIREN') then Renin_inhibitors=1;
if  index(upcase(GNN),'HYDRALAZINE') | index(upcase(GNN),'MINOXIDIL') then Vasod=1;

if index(upcase(GNN), "APRACLONIDINE") then delete;
if ACE=1 or Aldo=1 or Alpha=1 or Alpha_beta=1 or Angioten=1 or Beta_cardio_nonselect=1 or Beta_cardio_vasod=1 or Beta_int_sym=1
	or Central=1 or DhpCCB=1 or NdhpCCB=1 or Diur_Ksparing=1 or Diur_loop=1 or Diur_thz_like=1 or Diur_thz_type=1 or Renin_inhibitors=1
	or Vasod=1;

if ACE=1 then HT_class=1;
if Aldo=1 then HT_class=2;
if Alpha=1 then HT_class=3;
if Alpha_beta=1 then HT_class=4;
if Angioten=1 then HT_class=5;
if Beta_cardio_nonselect=1 then HT_class=6;
if Beta_cardio_vasod=1 then HT_class=7;
if Beta_int_sym=1 then HT_class=8;
if Central=1 then HT_class=9;
if DhpCCB=1 then HT_class=10;
if NdhpCCB=1 then HT_class=11;
if Diur_Ksparing=1 then HT_class=12;
if Diur_loop=1 then HT_class=13;
if Diur_thz_like=1 then HT_class=14;
if Diur_thz_type=1 then HT_class=15;
if Renin_inhibitors=1 then HT_class=16;
if Vasod=1 then HT_class=17;
label 	HT_class="1=ACE;2=Aldo;3=Alpha;4=Alpha_beta;5=Angioten;6=Beta_cardio_nonselect;7=Beta_cardio_vasod;8=Beta_int_sym;9=Central;10=DhpCCB;11=NdhpCCB;12=Diur_Ksparing;13=Diur_loop;14=Diur_thz_like;15=Diur_thz_type;16=Renin_inhibitors;17=Vasod" ;
run; 

data zhixin1.HTmed2(compress=binary);
set HTmed2;
run;  
 
data HTmed2(compress=binary);
set zhixin1.HTmed2;
run;

* find the first fill for each calendar year;
data HTmed3(compress=binary);
set HTmed2;
year=year(SRVC_dt);
run;

proc sort data=HTmed3;by bene_id year SRVC_dt;run;
proc sort data=HTmed3 nodupkey out=HTmed3_id;by bene_id year;run; 

data HTmed4(compress=binary);
set HTmed3_id;
index_dt=SRVC_dt;
format index_dt mmddyy10.;
run;


* add RTI_race_CD (there is no RTI_race_CD before 2010);
* Note: after checking, RTI_race_CD in 2010 data has values of * or ' ', so code * and ' ' as '0';
%macro rtrace;
%do year=2010 %to 2019; 
data racex_&year.;;
set ccw&year..beneficiary_summary_file(keep=bene_id RTI_race_CD);
if RTI_race_CD='*'  then RTI_race_CD='0';
rename RTI_race_CD= RTI_race_CD_&year.;
run;
%end;

data racex;
merge racex_2010-racex_2019;
by bene_id;
run;
%mend;
%rtrace;

DATA summary(compress=binary drop=bene_race_cd:);
SET ccwspde.Abdhmo_low_income_99_19_5pct;		/* Summary file for 5% Medicare data	*/
RUN;

proc sort data=racex;by bene_id;run;
proc sort data=summary;by bene_id;run;

data summary2(compress=binary);
merge summary(in=a) racex(in=b);
by bene_id;
run;

proc sort data=summary2;by bene_ID;run;
proc sort data=HTmed4;by bene_ID;run;

data coverage1(compress=binary);	
merge HTmed4 (in=a) summary2 (in=b);
by bene_ID;
if a;
run;

* exclude bene with multiple birth date, death date, race, sex or had claims after death date;
data eligible_bd(compress=binary)  multi_race_yr  (drop=i);
set coverage1;
   array yrs (*) year_1999-year_2019;
   array dob(*) bene_birth_dt_1999-bene_birth_dt_2019;
   array death(*)  bene_death_dt_1999-bene_death_dt_2019;
   array sex(*) BENE_SEX_IDENT_CD_1999-BENE_SEX_IDENT_CD_2019;
   array race(*) RTI_race_CD_2010-RTI_race_CD_2019; 
   do i=1 to dim (yrs)-1;
        if yrs(i) & yrs(i+1) then do;
          if dob(i) ^=. and dob(i+1) ^=. and dob(i)^=dob(i+1) then year_dob_chg=i+1999;
          if death(i) ^=. and death(i+1) ^=. and death(i)^=death(i+1) then year_death_chg=i+1999;
          if sex(i) ^="" and sex(i+1) ^="" and sex(i)^=sex(i+1) then year_sex_chg=i+1999;
        end;
   end;
   do i=1 to dim(race)-1;
        if race(i) & race(i+1) then do;
          if race(i) ^="" and race(i+1) ^="" and race(i)^=race(i+1) then year_race_chg=i+2010;
		end;
 	end;
    if year_race_chg then output multi_race_yr;
	   	else do;
	   		if year_death_chg then  multi_death_yr=1;
			if year_dob_chg then  multi_birth_yr=1;
			if year_sex_chg then  multi_sex_yr=1;
			output eligible_bd; 
		end;
run; 

data eligible_bd2;
set eligible_bd;
  array race(*) RTI_race_CD_2010-RTI_race_CD_2019;
     do i=1 to dim (race);
      if race(i) ^="" then RTI_race_CD=race(i);
    end;
run;

data eligible_bd3;
set eligible_bd2;
if RTI_race_CD="1" then race=1;
if RTI_race_CD="2" then race=2;
if RTI_race_CD="4" then race=3;
if RTI_race_CD="5" then race=4;
if RTI_race_CD in ("0" "3" "6" "9" " ") then race=5;
label race='1=Non-Hispanic White;2=Non-Hispanic Black;3=Non-Hispanic Asian;4=Hispanic;5=Other';
run;

title 'S1 table: Filled antihypertensive medication';
proc freq data=eligible_bd3;table race*year/missing nopercent norow nocol;run;

* multi-birth/death;
data multi;
set eligible_bd3;
if multi_birth_yr^=1;
if multi_death_yr^=1;
if multi_sex_yr^=1;
run; 

* one or more claim in the denominator file following the beneficiaries's date of death;
data Claim_After_death ;
set multi;
format bene_birth_dt bene_death_dt mmddyy10.;
array dob(*) bene_birth_dt_1999-bene_birth_dt_2019;
array death(*)  bene_death_dt_1999-bene_death_dt_2019;
array sex(*) BENE_SEX_IDENT_CD_1999-BENE_SEX_IDENT_CD_2019;
    do i=1 to dim (dob);
      if dob(i) ^=. then bene_birth_dt=dob(i);
      if death(i) ^=. then bene_death_dt=death(i);
      if sex(i) ^="" then bene_sex_ident_CD=sex(i);
    end;
if . lt bene_death_dt le srvc_dt or bene_death_dt=srvc_dt;
run;

proc sort data=Claim_After_death nodupkey;by bene_id;run;
proc sort data=multi;by bene_id;run;

data Claim_After_death2;
merge multi(in=a) Claim_After_death(in=b);
by bene_id;
if a and not b;
run;

data Claim_After_death3;
set Claim_After_death2;
if bene_sex_ident_CD ne '0'; /* not male or female */
run;

title 'S1 table: No data anomalies';
proc freq data=Claim_After_death3;table race*year/missing nopercent norow nocol;run;

* Age >= 66 ;
data age;
set Claim_After_death3;
age= floor((intck('month',bene_birth_dt,index_dt)-(day(index_dt) < day(bene_birth_dt))) / 12);
if 66 le age;
run; 

title 'S1 table: Age >= 66';
proc freq data=age;table race*year/missing nopercent norow nocol;run;

* A, B, D not C coverage: 365 day look-back period;
DATA coverage_bl;
SET age;
format start_dt end_dt mmddyy10.;
   start_dt=index_dt-365;
   end_dt=index_dt;
   y1=year(start_dt);
   m1=month(start_dt);
   year1=y1-1999+1;		   	/* data cover years 1999-2019 */ /* year1: the start position for year */
   y2=year(end_dt);	
   m2=month(end_dt);	
   year2=y2-1999+1;			/* year2: the end position for year */
   month_start=(y1-1999)*12+m1;
   month_end=(y2-1999)*12+m2;

   months=month_end-month_start+1;
   year_length=y2-y1+1;
run;

*A+B+D-HMO status=1 from index_dt-365 to index_dt;
data ABDHMO noABDHMO;
set coverage_bl;
length coverage_length $30.;
  coverage_length=repeat("1", months-1);
  ABD_HMO=substr(abdhmo_99_19, month_start, months);
  if coverage_length=ABD_HMO then do; 
     ABDHMO=1; 
     output ABDHMO;
  end;
  else do; 
     ABDHMO=0;
     output noABDHMO;
  end;
  label ABDHMO="A+B+D-HMO from the index_dt-365 to index_dt)";
  drop start_dt end_dt y1 y2 m1 m2 year1 year2 month_start month_end months year_length coverage_length ABD_HMO;
run; 

title 'S1 table: Medicare Part A, B, D not C coverage: For the 365-day look-back period';
proc freq data=ABDHMO;table race*year/missing nopercent norow nocol;run;

* A, B, D not C coverage: 365 day follow-up period;
DATA coverage_fu;
SET ABDHMO;
format start_dt end_dt mmddyy10.;
   start_dt=index_dt+1;
   end_dt=index_dt+365;
   y1=year(start_dt);
   m1=month(start_dt);
   year1=y1-1999+1;		   
   y2=year(end_dt);	
   m2=month(end_dt);	
   year2=y2-1999+1;		
   month_start=(y1-1999)*12+m1;
   month_end=(y2-1999)*12+m2;

   months=month_end-month_start+1;
   year_length=y2-y1+1;
   fu_end_dt=end_dt;
run;

*A+B+D-HMO status=1 from index_dt-365 to index_dt;
data ABDHMO_fu noABDHMO_fu;
set coverage_fu;
length coverage_length $30.;
  coverage_length=repeat("1", months-1);
  ABD_HMO=substr(abdhmo_99_19, month_start, months);
  if coverage_length=ABD_HMO then do; 
     ABDHMO=1; 
     output ABDHMO_fu;
  end;
  else do; 
     ABDHMO=0;
     output noABDHMO_fu;
  end;
  label ABDHMO="A+B+D-HMO from the index_dt to index_dt+364)";
  drop start_dt end_dt y1 y2 m1 m2 year1 year2 month_start month_end months year_length coverage_length ABD_HMO;
run; 

title 'S1 table: Medicare Part A, B, D not C coverage: For the 365-day follow-up period';
proc freq data=ABDHMO_fu;table race*year/missing nopercent norow nocol;run;

* Residence in the US;
* in 50 states or DC from (index_dt) to (index_dt+365);
data in_US notin_US;
set ABDHMO_fu;
  y1=year(index_dt-365)-1999+1;
  year_length=year(index_dt+365)-year(index_dt-365)+1;
  US=1;
  state=substr(state_99_19,y1,year_length);
  if index(state,'0') ^=0 then US=0;
  if US=0 then output notin_US;
  else output in_US;
  drop y1 year_length US state;
run; 

title 'S1 table: Residence in the US';
proc freq data=in_US;table race*year/missing nopercent norow nocol;run;

* Alive for 365 days after the index date;
data alive;
set in_US;
if bene_death_dt=. or bene_death_dt gt index_dt+365;
format bene_birth_dt bene_death_dt mmddyy10.;
run; 

title 'S1 table: Did not die before the end of the follow-up period';
proc freq data=alive;table race*year/missing nopercent norow nocol;run;

* History of hypertension in look back period 1 (index_dt-365 to index_dt);
%macro CRT_outpt;
proc sql;
  create table &folder..&project._cov_temp_outpt as
  select a.index_dt, b.*
  from &cohort. as a, ccwspde.outpt_99_19 as b
  where a.bene_id=b.bene_id and &start_dt. le claim_dt le &end_dt.;
quit;
%mend;

%macro CRT_car;
proc sql;
  create table &folder..&project._cov_temp_car as
  select a.index_dt, b.*
  from &cohort. as a, ccwspde.car_99_19 as b
  where a.bene_id=b.bene_id and &start_dt. le claim_dt le &end_dt.;
quit;
%mend;


%let cohort=alive; 
%let folder=zhixin2; 
%let project=HT_age; 
%let start_dt=index_dt-365; 
%let end_dt=index_dt;

%CRT_outpt;
%CRT_car;

%let dis=HT;
%let dgns9=dgns{i};
%let dgns9=substr(&dgns9.,1,3) in ('401','402','403','404');
%let dgns10=dgns{i};
%let dgns10=substr(&dgns10.,1,3) in ('I10','I11','I12','I13');

%let ldgns9=line_icd_DGNS_cd;
%let ldgns9=substr(&ldgns9.,1,3) in ('401','402','403','404');
%let ldgns10=line_icd_DGNS_cd;
%let ldgns10=substr(&ldgns10.,1,3) in ('I10','I11','I12','I13');

%macro clms(file,code,link);
data &dis._&file._&code.;
  length bl_&dis. 3.;
set &folder..&project._cov_temp_&file.;
  %if &code.=dgn %then %do;
			array dgns{*} ICD_DGNS_CD1-ICD_DGNS_CD25;
			do i=1 to 25- cmiss(of ICD_DGNS_CD1-ICD_DGNS_CD25);
				if dgn_vrsn='9' and (&dgns9.) then bl_&dis.=1;
			    if dgn_vrsn='0' and (&dgns10.) then bl_&dis.=1;
			end;
            if bl_&dis.=1;
  %end;

  %else %if &code.=ldgn %then %do;
			if line_dgn_vrsn='9' and (&ldgns9.) then bl_&dis.=1;
			if line_dgn_vrsn='0' and (&ldgns10.) then bl_&dis.=1;
            if bl_&dis.=1;
   %end;

   %else %if &code.=prc %then %do;
			array prcdr{*} ICD_PRCDR_CD1-ICD_PRCDR_CD25;
			do i=1 to 25- cmiss(of ICD_PRCDR_CD1-ICD_PRCDR_CD25);
				if prc_vrsn='9' and (&prcdr9.) then bl_&dis.=1;
			    if prc_vrsn='0' and (&prcdr10.) then bl_&dis.=1;
			end;
            if bl_&dis.=1;
   %end;

   %else %if &code.=blink %then %do;
			array dgns{*} ICD_DGNS_CD1-ICD_DGNS_CD25;
			do i=1 to 25- cmiss(of ICD_DGNS_CD1-ICD_DGNS_CD25);
				if dgn_vrsn='9' and (&dgns9.) then bl_&dis.=1;
			    if dgn_vrsn='0' and (&dgns10.) then bl_&dis.=1;
			end;
            if bl_&dis.=1 and &link.=1;
   %end;

   %else %if &code.=llink %then %do;
			if line_dgn_vrsn='9' and (&ldgns9.) then bl_&dis.=1;
			if line_dgn_vrsn='0' and (&ldgns10.) then bl_&dis.=1;
            if bl_&dis.=1 and &link.=1;
   %end;

   %else %if &code.=hcpcs %then %do;
	        if &hcpcs. then bl_&dis.=1;
            if bl_&dis.=1;
   %end;

   keep bene_id index_dt clm_id claim_dt bl_&dis.;
   label bl_&dis.="1=having &dis. during baseline period";
   format claim_dt mmddyy10.;
run;

 proc sort data=&dis._&file._&code. nodupkey; 
  by bene_id index_dt clm_id;
 run;

 proc sort data=&dis._&file._&code.(keep=bene_id index_dt bl_&dis.) out=&dis._&file._&code._id nodupkey; 
  by bene_id index_dt;
 run;
%mend;

%clms(outpt, blink, ambu_em);
%clms(car, blink, ambu_em);
%clms(car, llink, ambu_em);

data &dis._outpt_car_link;
set &dis._outpt_blink 
    &dis._car_blink 
    &dis._car_llink;
  keep bene_id clm_id index_dt bl_&dis. claim_dt;
run;

proc sort data=&dis._outpt_car_link nodupkey;
  by bene_id index_dt claim_dt;
run;

proc sql;
  create table &dis._outpt_car_link30 as
  select a.bene_id, a.index_dt, a.bl_&dis.
  from &dis._outpt_car_link as a, &dis._outpt_car_link as b
  where a.bene_id=b.bene_id 
        and a.index_dt=b.index_dt 
        and (a.claim_dt+30) le b.claim_dt le (a.claim_dt+365);
quit;


proc sort data=&dis._outpt_car_link30 out=HT nodupkey; by bene_id index_dt; run;

proc sort data=alive;by bene_id index_dt;run;

data history_HT;
merge alive(in=a) HT(in=b keep=bene_id index_dt);
by bene_id index_dt;
if a and b;
run;

title 'S1 table: History of hypertension';
proc freq data=history_HT;table race*year/missing nopercent norow nocol;run;

* Not taking antihypertensive meds in look-back period2 (index_dt-365 to index_dt-1);
data HTmed10(compress=binary);
set ccw2010.Pde_saf_file;
if 	index(upcase(GNN),'BENAZEPRIL') | index(upcase(GNN),'CAPTOPRIL') | index(upcase(GNN),'ENALAPRIL') 
	|index(upcase(GNN),'FOSINOPRIL') | index(upcase(GNN),'LISINOPRIL') | index(upcase(GNN),'MOEXIPRIL')
	|index(upcase(GNN),'PERINDOPRIL') | index(upcase(GNN),'QUINAPRIL') | index(upcase(GNN),'RAMIPRIL') 
	|index(upcase(GNN),'TRANDOLAPRIL') | index(upcase(GNN),'FOSINIPRIL') | index(upcase(GNN),'MOEXEPRIL') then ACE=1;
if 	index(upcase(GNN),'EPLERENONE') | index(upcase(GNN),'SPIRONOLACTONE') then Aldo=1;
if 	index(upcase(GNN),'DOXAZOSIN') | index(upcase(GNN),'PRAZOSIN') | index(upcase(GNN),'TERAZOSIN') then Alpha=1;
if  index(upcase(GNN),'CARVEDILOL') | index(upcase(GNN),'LABETALOL') | index(upcase(GNN),'LABETOLOL') then Alpha_beta=1;
if 	index(upcase(GNN),'CANDESARTAN') | index(upcase(GNN),'EPROSARTAN') | index(upcase(GNN),'IRBESARTAN')
	|index(upcase(GNN),'LOSARTAN') | index(upcase(GNN),'OLMESARTAN') | index(upcase(GNN),'TELMISARTAN')
	|index(upcase(GNN),'VALSARTAN') | index(upcase(GNN),'AZILSARTAN') | index(upcase(GNN),'OLMESARTEN') then Angioten=1;
if  index(upcase(GNN),'ATENOLOL') | index(upcase(GNN),'BETAXOLOL') | index(upcase(GNN),'BISOPROLOL')
	|index(upcase(GNN),'METOPROLOL') | index(upcase(GNN),'NADOLOL') | index(upcase(GNN),'PROPRANOLOL') then Beta_cardio_nonselect=1;
if  index(upcase(GNN),'NEBIVOLOL') then Beta_cardio_vasod=1;
if  index(upcase(GNN),'ACEBUTOLOL') | index(upcase(GNN),'PINDOLOL') then Beta_int_sym=1;
if  index(upcase(GNN),'CLONIDINE') | index(upcase(GNN),'GUANABENZ') | index(upcase(GNN),'GUANFACINE')
	|index(upcase(GNN),'METHYLDOPA') | index(upcase(GNN),'RESERPINE') then Central=1;
if  index(upcase(GNN),'AMLODIPINE')	| index(upcase(GNN),'FELODIPINE') | index(upcase(GNN),'ISRADIPINE')
	|index(upcase(GNN),'NICARDIPINE') | index(upcase(GNN),'NIFEDIPINE') | index(upcase(GNN),'NISOLDIPINE') then DhpCCB=1;
if  index(upcase(GNN),'DILTIAZEM') | index(upcase(GNN),'VERAPAMIL') then NdhpCCB=1;
if  index(upcase(GNN),'AMILORIDE') | index(upcase(GNN),'TRIAMTERENE') | index(upcase(GNN),'TRIAMTERINE')
	|index(upcase(GNN),'TRIMATERENE') then Diur_Ksparing=1;
if  index(upcase(GNN),'BUMETANIDE') | index(upcase(GNN),'FUROSEMIDE') | index(upcase(GNN),'TORSEMIDE')
	|index(upcase(GNN),'ETHACRYNIC ACID') then Diur_loop=1;
if  index(upcase(GNN),'CHLORTHALIDONE') | index(upcase(GNN),'INDAPAMIDE') | index(upcase(GNN),'METOLAZONE') then Diur_thz_like=1;
if  index(upcase(GNN),'BENDROFLUMETHIAZIDE') | index(upcase(GNN),'HYDROCHLOROTHIAZIDE') | index(upcase(GNN),'POLYTHIAZIDE')
	|index(upcase(GNN),'CHLOROTHIAZIDE') | index(upcase(GNN),'HYDROCHOLOROTHIAZIDE') | index(upcase(GNN),'HCTZ') then Diur_thz_type=1;
if  index(upcase(GNN),'ALISKIREN') then Renin_inhibitors=1;
if  index(upcase(GNN),'HYDRALAZINE') | index(upcase(GNN),'MINOXIDIL') then Vasod=1;

if index(upcase(GNN), "APRACLONIDINE") then delete;
if ACE=1 or Aldo=1 or Alpha=1 or Alpha_beta=1 or Angioten=1 or Beta_cardio_nonselect=1 or Beta_cardio_vasod=1 or Beta_int_sym=1
	or Central=1 or DhpCCB=1 or NdhpCCB=1 or Diur_Ksparing=1 or Diur_loop=1 or Diur_thz_like=1 or Diur_thz_type=1 or Renin_inhibitors=1
	or Vasod=1;
run; 

data HTmed10_18(compress=binary);
set HTmed10 zhixin1.HTmed2;
run;

proc sql;
  create table fill_HT as
  select a.bene_id, a.index_dt
  from history_HT as a, HTmed10_18 as b
  where a.bene_id=b.bene_id 
        and (a.index_dt-365) le b.srvc_dt le (a.index_dt-1);
quit;

proc sort data=history_HT;by bene_id index_dt;run;
proc sort data=fill_HT;by bene_id index_dt;run;

data no_HT;
merge history_HT(in=a) fill_HT(in=b keep=bene_id index_dt);
by bene_id index_dt;
if a and not b;
run;

title 'S1 table: Not taking antihypertensive meds in look-back period';
proc freq data=no_HT;table race*year/missing nopercent norow nocol;run;

proc sort data=no_HT;by bene_id index_dt;run;
proc sort data=no_HT nodupkey out=no_dup;by bene_id;run;

title 'S1 table: Keep only the first record for each beneficiary';
proc freq data=no_dup;table race*year/missing nopercent norow nocol;run;
title;

data zhixin1.HTmed_cohort_age66plus;
set no_HT;
run;  

* S1 Table. Flowchart of Medicare beneficiaries included in the current analysis by calendar year and race/ethnicity;
%macro S1(data,n);
proc freq data=&data.;
table race*year/missing nopercent norow nocol;
ods output CrossTabFreqs=t1;
run;

%do i=1 %to 5;
data t2;
set t1;
if year^=. and race^=.;
if race=&i.;
keep year frequency;
run;

proc sort data=t2;by year;run;

proc transpose data=t2 out=race&i._step&n.(drop=_NAME_ _LABEL_);
id year;
var frequency;
run;
%end;
%mend;

%S1(data=eligible_bd3, n=1);
%S1(data=Claim_After_death3, n=2);
%S1(data=age, n=3);
%S1(data=ABDHMO, n=4);
%S1(data=ABDHMO_fu, n=5);
%S1(data=in_US, n=6);
%S1(data=alive, n=7);
%S1(data=history_HT, n=8);
%S1(data=no_HT, n=9);
%S1(data=no_dup, n=10);

%macro comb;
%do i=1 %to 5;
data race&i.;
set race&i._step1 - race&i._step10;
run;
%end;
%mend;
%comb;

data race1;
set race1;
length race $20;
race="Non-Hispanic White";
run;

data race2;
set race2;
length race $20;
race="Non-Hispanic Black";
run;

data race3;
set race3;
length race $20;
race="Non-Hispanic Asian";
run;

data race4;
set race4;
length race $20;
race="Hispanic";
run;

data race5;
set race5;
length race $20;
race="Other";
run;

data comb;
retain race _2011 - _2018;
set race3 race1 race2 race4 race5;
run;

title "S1 Table. Flowchart of Medicare beneficiaries included in the current analysis by calendar year and race/ethnicity";
proc print data=comb;run;
title;
